# Supplementary material for: STATc is a key regulator of the transcriptional response to hyperosmotic shock
Source: BMC Genomics. 2007 May 21;8:123. doi: 10.1186/1471-2164-8-123 (PMC1888708; doi:10.1186/1471-2164-8-123)
Supplement: Additional file 1 — Differentially regulated genes of the time course of sorbitol treatment. List of all 809 genes that were differentially regulated in the time course of sorbitol treatment. The table provides the ID of the EST (expressed sequence tag), the dictyBase number (DDB ID) and the fold change at the different time points (0, 15, 30, 45, 60, 90 and 120 minutes). [file 1471-2164-8-123-S1.xls]

## Sheet: Nonredundant genes_809
Additional file 1. Differentially regulated genes of the 2 hours time course of sorbitol treatment
EST	DDB ID	Fold change
		T0	T15	T30	T45	T60	T90	T120
VSJ758	DDB0167013	1.01306	1.33138	2.23712	3.04463	3.27923	2.11199	1.24337
SSB852&VSA293	DDB0167060	0.948798	0.87157	0.613575	0.562072	0.671099	0.861896	1.02029
SLC470	DDB0167089	1.01082	0.80816	0.677037	0.627166	0.573815	0.732018	0.687319
SSH644	DDB0167206	1.00298	0.814104	0.856489	0.70302	0.696234	0.547789	0.523992
SSC773	DDB0167276	1.08543	1.2211	1.54407	1.54835	1.23285	0.849542	0.860058
SSM782	DDB0167310	0.987764	1.33821	1.5196	1.38819	1.36718	1.12797	1.11015
VSE111	DDB0167377	0.962429	0.860489	0.675137	0.585568	0.539756	0.496605	0.562079
VSJ403	DDB0167417	0.989173	0.749508	0.946678	1.2786	1.18408	0.733969	0.457902
VSK253	DDB0167442	1.01848	0.952426	0.723836	0.662951	0.610639	0.663876	0.719237
SSJ639	DDB0167445	0.993375	0.922909	0.695043	0.648052	0.74513	0.852984	0.938797
SLE486	DDB0167523	0.991591	1.17461	1.38379	1.6512	1.80808	1.89035	1.75942
SSD815	DDB0167552	0.998396	1.43828	1.07314	0.838381	0.613789	1.28916	2.18997
VSA360	DDB0167572	1.01374	0.98875	0.708378	0.647011	0.462725	0.590614	0.704738
SSE751	DDB0167596	1.05302	0.880992	0.628272	0.533767	0.45889	0.663038	0.850644
SSJ758	DDB0167628	0.926181	1.25551	1.51905	2.01267	2.11253	2.39992	2.30652
SLF512	DDB0167700	0.909944	0.960666	1.07469	1.46161	1.50794	1.33089	1.0757
SLG610	DDB0167789	0.988005	0.884926	0.550749	0.57487	0.564712	0.772718	1.10081
SSE346	DDB0167826	1.00364	1.19837	1.70255	1.93358	1.84503	2.08646	2.26152
SLF817	DDB0167855	0.945555	0.854976	0.797018	0.665194	0.779507	0.754215	0.800905
SSA769	DDB0167892	0.965024	0.919914	0.617598	0.56082	0.478514	0.77566	1.06967
SSD854	DDB0168264	1.04827	1.23054	2.15494	3.73294	3.03065	2.18994	1.14281
SSM674	DDB0168312	0.993415	1.95093	2.78637	3.17163	3.10877	2.12336	1.23307
SSH780	DDB0168618	0.939853	0.745208	0.389232	0.222602	0.229834	0.301665	0.413443
SLA305	DDB0168640	0.954641	0.808255	0.605634	0.622529	0.74951	1.00929	1.07185
VSI282	DDB0168688	0.990374	0.995675	1.27386	1.74603	1.80589	1.57633	1.44173
VSD389	DDB0168698	0.961478	0.789694	0.624735	0.659992	0.729009	0.96159	1.01843
SSD693	DDB0168714	0.975631	1.15822	1.54877	1.538	1.43167	0.939982	0.898987
SSK232	DDB0168718	1.11863	1.06759	1.12063	1.78558	1.69929	1.5188	1.53766
SLB292	DDB0168798	1.02762	1.01095	1.28354	1.85612	1.74038	1.0616	1.02377
SSJ536	DDB0168862	0.995865	1.88913	2.47762	2.73485	2.70229	1.28226	1.11314
SSD361	DDB0168867	0.973072	0.998438	0.830232	0.700173	0.645413	0.75308	0.745489
VSH619	DDB0168979	0.95775	0.429734	0.311681	0.270709	0.405585	0.2565	0.275439
VSH105	DDB0168982	0.947453	0.972492	0.762121	0.790954	0.760577	0.699944	0.6581
VSD219	DDB0169006	1.02905	0.73918	0.513143	0.561769	0.727464	0.492329	0.41715
SLE221	DDB0169060	1.03752	1.46441	1.99455	1.83694	1.62877	1.03129	0.855865
VSJ849	DDB0169073	0.965464	0.766619	0.636059	0.668633	0.563167	0.813603	0.997455
VSH724	DDB0169112	0.968413	0.845385	0.773786	0.679057	0.611761	0.499202	0.574202
SSK872	DDB0169154	1.03286	0.834684	0.651766	0.796924	0.764815	1.01006	0.985671
SLK481	DDB0169192	0.929593	0.713267	0.451835	0.381831	0.44497	0.620884	0.761374
SLA531	DDB0169197	1.03414	1.65442	2.16532	1.36721	1.25317	0.976095	1.00864
SSC606&SSB249	DDB0169222	0.983002	1.35024	1.87928	1.92013	1.66402	1.40006	1.40632
VSE133	DDB0169252	0.996081	1.22864	1.5899	2.09251	1.94174	1.72068	1.24806
VSD732	DDB0169400	1.02141	0.949554	0.603503	0.593347	0.601543	0.729067	0.736318
SLB893	DDB0169413	1.06656	0.855763	0.702764	0.554296	0.559504	0.524817	0.651585
SSI248	DDB0169422	0.991162	1.1133	1.61088	2.42279	2.40699	2.81413	3.28258
SSD745	DDB0169432	1.00018	0.68927	0.521983	0.519914	0.590244	0.767735	0.856212
SLH686	DDB0169464	0.98132	0.824844	0.627551	0.616665	0.638714	0.860361	1.1385
VSH739	DDB0169506	1.01188	1.00835	0.856062	0.552137	0.570889	0.57983	0.719517
VSA113	DDB0169544	1.05007	1.32616	2.01822	2.19021	2.08267	1.33741	1.21053
VSK176	DDB0183791	1.02188	0.855291	0.868606	1.41316	1.68262	1.37881	0.904207
VSJ810	DDB0183806	1.01979	1.02649	0.761053	0.591787	0.663786	0.747186	0.992258
SSH347	DDB0183809	1.0992	0.82306	0.623403	0.622707	0.648953	0.668919	0.675684
VSJ170	DDB0183818	1.02319	0.773079	0.670352	0.656431	0.718128	0.800818	0.837015
SLC370	DDB0183829	0.975765	0.899099	0.613114	0.577409	0.526902	0.645029	0.916431
SSI124	DDB0183840	1.01599	0.964944	0.797038	0.653656	0.736314	0.610664	0.642845
SLG470	DDB0183841	1.081	0.844427	0.566901	0.667991	0.702652	0.898498	0.935592
U48271	DDB0183881	0.902191	1.19188	1.80731	2.17553	1.98621	1.49057	0.997517
SSJ537	DDB0184069	0.937686	1.09719	1.45856	1.68722	1.72807	1.46214	1.17074
SSD190	DDB0184099	1.09726	0.830496	0.573151	0.651262	0.599302	0.698713	0.72396
VSF382	DDB0184133	1.0072	1.08862	0.944015	0.87848	0.890635	1.1495	1.53765
SLE589&VSB812	DDB0184154	0.969457	0.74474	0.629696	0.685601	0.827261	0.98254	0.992382
SSC591	DDB0184163	0.982543	0.789391	0.900012	1.20355	1.62593	1.66479	1.22758
SSA811	DDB0184269	1.04466	0.783687	0.454458	0.617104	0.531912	0.856004	1.2137
VSE705&SLI373	DDB0184316	0.992022	0.838123	0.710768	0.63376	0.666809	0.847282	0.92851
SSF614	DDB0184474	1.01312	0.801145	0.622295	0.582789	0.641167	0.805084	0.904133
VSH550	DDB0184520	0.956444	0.798826	0.598443	0.699437	0.748059	1.05291	1.22077
VSC393	DDB0184565	0.95885	1.14425	1.53969	1.52973	1.39034	1.04576	0.9968
SLG249	DDB0185015	0.835929	0.731117	0.566031	0.584729	0.618122	1.26729	1.13189
SLB420	DDB0185017	1.00352	0.929197	0.64955	0.485298	0.486198	0.706569	1.19404
X97280&U22397	DDB0185021	0.998261	1.09568	1.3487	1.58178	1.61314	1.3865	1.22235
X55975&X52688	DDB0185022	0.999913	1.03162	1.23164	1.48104	1.95968	1.51789	1.31453
SLH230	DDB0185023	0.987546	1.01534	1.29762	1.32089	1.51041	1.1594	1.07313
SSH524	DDB0185028	0.921844	0.7966	0.554626	0.404066	0.5095	0.653397	0.815494
SSL735&L46731	DDB0185031	1.00955	1.1022	1.57081	1.71386	1.8202	1.34965	0.869727
SSL201	DDB0185034	1.02218	1.07979	1.10023	1.42606	1.75153	2.18529	2.35994
SLB414	DDB0185036	0.943402	0.757855	0.641517	0.605186	0.608819	0.599886	0.630002
U73686	DDB0185043	0.978867	0.586129	0.486225	0.477403	0.663472	0.977822	1.18039
AF025951	DDB0185047	1.00073	0.909387	0.876819	0.779521	0.746216	0.642303	0.654565
SLG278	DDB0185048	1.06567	0.72261	0.544444	0.639372	0.734566	0.710628	0.708708
SSB674	DDB0185070	0.935409	0.899637	0.63553	0.517015	0.495361	0.627032	0.906975
X14909	DDB0185073	0.985003	0.841669	0.634282	0.643136	0.611194	0.662575	0.69364
AB017909&AF090534	DDB0185086	0.942729	1.46562	2.08508	1.95156	2.05302	1.35539	0.978522
SLD171	DDB0185087	0.928657	0.86171	0.679363	0.68606	0.653038	0.767593	0.748679
SSD491&AF140780	DDB0185089	0.989244	0.962785	0.833003	0.635918	0.595206	0.634143	0.870104
M27588	DDB0185093	0.999063	1.12748	1.15568	1.43522	1.81913	2.02793	2.16052
SSM776	DDB0185115	0.885547	1.02353	0.998293	0.825264	0.910925	1.49436	2.30624
SSH133&VSH793	DDB0185118	0.980548	1.13508	0.831992	0.718621	0.523049	0.776737	1.36311
SSL284&U48298	DDB0185120	0.990551	1.10174	2.20416	4.8392	5.0189	6.09009	5.03111
VSG381	DDB0185151	1.05384	1.34445	1.56757	1.3472	1.35599	1.06787	1.1058
SSL386&AF095929	DDB0185179	1.03419	0.756636	0.534901	0.58186	0.666751	0.946662	1.06863
SLC558	DDB0185186	0.943905	1.06719	1.36812	1.45282	1.59518	1.22465	0.980193
U68754	DDB0185187	1.16898	1.09681	1.53486	1.72832	1.48473	0.975546	0.984736
SSE875&AF020287	DDB0185191	0.966098	1.05317	1.33137	1.70971	1.55207	1.2275	1.07775
SLD112	DDB0185207	0.957666	1.0068	0.669089	0.561142	0.52289	0.733283	1.10853
SLI631&M96668	DDB0185213	0.900407	0.75027	0.591943	0.430323	0.457124	0.540209	0.645984
VSH415&SSH148&X02917	DDB0185217	0.998798	0.909623	0.756353	0.665873	0.528537	0.532426	0.718776
SLA843	DDB0185229	0.953677	0.89929	0.814955	0.669757	0.610236	0.746393	1.00477
VSF302	DDB0185319	1.00689	1.92672	2.73485	3.48923	2.71098	1.56619	0.918611
SLK794	DDB0185328	0.985754	1.54189	2.32144	2.08153	2.30341	2.23013	1.96274
SSI136	DDB0185376	0.935127	1.02624	0.815282	0.646286	0.514257	0.604083	0.912371
SSA264	DDB0185431	0.983787	0.788824	0.646772	0.567874	0.625216	0.880169	0.996434
SLB587	DDB0185491	0.939247	0.801302	0.666064	0.628886	0.654937	0.760392	0.840928
SLK285	DDB0185520	0.911211	0.921213	0.639203	0.622703	0.693731	0.667261	0.749663
VSA104	DDB0185565	1.05227	1.08844	1.60815	1.78151	1.7601	1.38416	1.05241
SSE876	DDB0185576	0.972554	0.749513	0.621399	0.548964	0.643085	0.791228	0.886822
SLC791	DDB0185587	0.96405	0.90772	1.07695	1.5487	1.4867	1.08506	0.946602
SLH656	DDB0185613	1.00672	0.973186	0.823669	0.648641	0.836082	0.932877	1.04938
SLK849&VSA209	DDB0185614	1.00646	0.870839	0.69707	0.629589	0.698935	0.845769	0.883518
VSE317	DDB0185683	0.960961	0.844905	0.6464	0.72067	0.755967	0.781742	0.852875
SSH592	DDB0185740	1.00698	0.898066	0.85012	0.590701	0.570352	0.435047	0.383654
VSE343	DDB0185864	1.06135	2.82806	3.33273	2.15876	1.54749	1.01194	0.962618
SSH678	DDB0185907	0.977453	1.28236	1.85377	2.41075	2.15663	1.10935	1.00857
SSE161	DDB0185935	0.93728	0.897378	0.718712	0.677013	0.659564	0.692933	0.734922
SLF131	DDB0185953	0.978083	1.21889	1.63487	1.57068	1.4706	1.08053	1.06115
VSD193	DDB0185956	1.05822	0.956068	0.867206	0.758236	0.616377	0.682268	0.878292
SSJ446	DDB0185960	0.950792	0.937305	1.28611	1.64166	1.78	1.48617	1.16641
SSK440	DDB0185996	1.01741	0.696122	0.597202	0.624457	0.673352	0.988171	0.981693
SLF440	DDB0186041	0.998549	1.2433	1.55573	1.75219	1.56009	0.959342	0.897073
VSB548	DDB0186047	1.0222	0.961911	0.80428	0.78927	0.692804	0.660304	0.744086
VSD889	DDB0186153	0.972384	0.773674	0.657537	0.643173	0.718532	0.843822	0.810239
SSC509	DDB0186248	1.00318	1.12581	1.52121	1.25014	1.43773	0.998352	1.00847
SSI559	DDB0186341	0.992813	1.15541	1.13792	1.79625	1.58573	1.3899	1.12226
SLC393	DDB0186347	0.931499	1.16038	1.57019	1.77481	1.76516	1.20899	1.07528
VSA170	DDB0186389	1.01357	1.31064	1.61163	1.57959	1.54047	1.08587	1.1093
SSD129	DDB0186448	1.12341	0.97718	1.19159	1.53986	1.27666	1.05451	0.864865
SLI277	DDB0186469	0.961966	0.837541	0.636799	0.492111	0.543243	0.538872	0.582731
SSD380	DDB0186482	1.01684	1.11912	1.31579	1.51584	1.72908	1.23086	1.02067
SLK286	DDB0186513	0.948865	1.01332	0.698627	0.526976	0.535031	0.52181	0.637598
SSD119	DDB0186514	1.00014	0.949288	0.741296	0.643615	0.564505	0.568324	0.608326
SLA369	DDB0186598	0.978045	0.864824	0.64945	0.629366	0.580689	0.601839	0.697231
VSK237	DDB0186599	1.06788	0.842544	0.642402	0.661821	0.735299	0.963288	1.13058
SLJ337	DDB0186612	0.957882	0.966039	0.835125	0.653344	0.664759	0.693311	0.801645
VSA619	DDB0186637	1.00425	0.64466	0.647726	0.731755	0.796237	0.915127	0.987993
VSE213	DDB0186654	0.969149	0.940473	0.675081	0.628442	0.617114	0.596943	0.620363
SSF408	DDB0186657	1.04082	0.867182	0.645127	0.677818	0.607177	1.10056	1.15004
SLI102	DDB0186679	0.950308	0.976749	0.863512	0.629266	0.691992	0.882161	0.976993
SSM591	DDB0186747	1.02879	1.06471	1.21574	1.53395	1.42913	1.30871	0.98612
VSG212	DDB0186750	1.02744	2.03529	3.32434	5.28311	5.03744	4.92395	4.26274
SLC658	DDB0186788	1.09361	1.34095	1.57848	1.35084	1.13689	0.906782	0.921183
SLC561	DDB0186844	0.986285	0.832711	1.01267	1.49295	1.61233	1.78155	1.40303
SLC232	DDB0186870	1.04879	1.22713	0.810777	0.771755	0.578329	0.779937	1.3508
SSD454	DDB0186871	0.977147	0.673961	0.521742	0.474513	0.585779	0.910396	1.10053
SLJ725&SLB457	DDB0186915	1.05275	1.08433	0.79233	0.666054	0.635842	0.678026	0.76575
SSJ743	DDB0186949	0.976513	0.913906	0.749108	0.71076	0.637502	0.597186	0.641569
SLJ483	DDB0187034	0.928616	1.14233	1.46781	1.51693	1.5407	1.19135	0.931081
SLE371	DDB0187073	0.898703	1.01504	0.797804	0.63133	0.502027	0.596671	0.842248
SSE173	DDB0187112	1.00486	0.99322	0.888761	0.867895	0.711274	0.651319	0.62229
SSI769	DDB0187131	0.992504	1.44749	2.07338	2.03897	1.77263	1.23192	1.14311
SSA186	DDB0187157	1.06977	0.96287	1.55289	1.82084	1.31519	0.970309	0.928763
VSD701	DDB0187217	0.979873	1.37057	1.81149	1.65984	1.06305	0.64135	0.776007
SSG658	DDB0187229	0.987757	0.852756	0.790987	0.564607	0.528983	0.575813	0.629664
SLF744	DDB0187236	0.993563	0.96109	0.736876	0.569246	0.665782	0.6908	0.792702
SLE639	DDB0187254	1.04205	1.07698	1.31125	1.50424	1.23041	1.02634	0.973948
SSM589	DDB0187269	0.911218	0.968672	0.694139	0.461196	0.564551	0.734094	0.984236
SSC432	DDB0187384	0.981334	1.23193	1.65736	1.40504	1.29913	1.03093	1.07549
VSB137	DDB0187427	1.01686	0.820065	0.672311	0.571467	0.521711	0.51888	0.548759
SLI754	DDB0187441	0.966065	1.09533	0.953721	0.825317	0.909526	1.12609	1.87816
VSK149	DDB0187447	1.02569	0.91599	0.701411	0.605386	0.542282	0.575733	0.604562
VSI846	DDB0187464	0.969613	0.704758	0.508635	0.520619	0.560421	0.682399	0.869842
SLA672	DDB0187545	0.990066	1.05984	0.786133	0.703665	0.633582	0.689004	0.693337
SLC424	DDB0187554	1.0263	1.09439	1.36933	1.53726	1.33376	1.03812	1.0407
VSH492&LSE769	DDB0187592	1.0393	0.89987	0.687676	0.620573	0.755415	0.983972	1.00121
VSC385	DDB0187628	1.00704	0.667706	0.520424	0.583063	0.619898	0.798093	0.90825
SSE655	DDB0187661	0.969894	1.08123	1.12003	0.871412	0.705577	0.660234	0.738867
SSG406	DDB0187671	0.935316	1.18862	3.27445	5.45324	5.23017	6.03607	4.42671
SLD526	DDB0187698	0.934354	1.21489	1.35213	1.45144	1.57704	1.02806	1.00273
VSD484	DDB0187700	1.01294	1.02438	0.718027	0.662273	0.535706	0.544615	0.55784
SLG727	DDB0187705	0.922439	1.12868	1.22298	1.23537	1.60864	1.34565	1.24148
SSG372	DDB0187716	0.947179	0.821931	0.766976	0.610664	0.730321	0.974587	1.13825
VSB386&SLK858	DDB0187733	1.09609	1.14389	1.56904	1.54861	1.59865	1.26425	1.00866
VSE260	DDB0187805	0.972759	0.700436	0.536542	0.542846	0.659108	0.916714	0.931048
SLB193	DDB0187809	0.978868	1.26294	1.84681	2.1365	1.9542	0.987633	0.874278
VSC192	DDB0187870	1.05403	1.48485	2.17634	2.56165	2.34214	2.65271	2.47588
SLC602	DDB0187875	0.966487	0.937834	0.714177	0.628968	0.580908	0.641469	0.788642
SSH225	DDB0187880	0.919913	0.867102	0.713991	0.555286	0.638908	0.637168	0.667289
SLD796	DDB0187993	0.957597	0.946561	0.783256	0.65656	0.696256	0.882839	1.19547
VSE513	DDB0188003	0.95597	0.92022	0.729655	0.609101	0.636359	0.59684	0.55535
SSE147	DDB0188028	0.984537	0.985117	0.985684	1.23508	1.28114	1.5485	1.43059
SSG863	DDB0188033	1.04696	1.59228	2.11197	2.64753	2.19442	0.82971	0.57282
SSH676	DDB0188049	0.979155	1.38426	1.79329	1.36464	1.25484	1.06909	0.966601
SSL739	DDB0188069	1.0702	0.978033	1.22162	1.66148	1.53005	1.52288	1.26699
VSC313	DDB0188084	0.979939	0.82431	0.847105	0.656736	0.721668	0.866084	0.931438
SSM107	DDB0188097	1.02324	0.820518	0.664784	0.695727	0.720002	0.744953	0.828566
SLH238	DDB0188118	1.06279	1.09917	1.25266	1.53032	1.52583	1.16179	1.05953
VSA281&SLC675	DDB0188166	0.918384	0.661404	0.308454	0.164645	0.178844	0.226118	0.469864
VSA633	DDB0188183	0.962424	0.666957	0.835108	0.531789	0.54173	0.420479	0.405856
VSC562	DDB0188187	0.960596	0.745416	0.641243	0.708372	0.727186	0.881998	0.923851
VSH840	DDB0188201	1.00369	0.96235	0.808655	0.696242	0.67558	0.687113	0.662789
SSE696	DDB0188210	1.09221	1.04377	0.774332	0.712268	0.658664	0.74996	0.968177
SSC621	DDB0188230	1.03286	1.2593	1.34309	1.58364	1.34044	1.12892	1.14257
SLE240	DDB0188248	0.978144	1.07034	0.905172	0.72607	0.659995	0.768452	0.788443
SSF560	DDB0188270	1.00025	0.894166	0.693891	0.584288	0.587989	0.617698	0.763629
SLD168	DDB0188339	0.965142	0.908412	0.677225	0.601926	0.633498	0.654331	0.731826
SSJ693	DDB0188434	1.03892	0.779426	0.571878	0.537861	0.555985	0.624446	0.584336
VSH417	DDB0188438	1.07132	1.07199	1.22859	1.80546	1.35219	1.26525	1.18087
SSA638	DDB0188514	0.969758	0.883969	0.748765	0.567788	0.540415	0.775265	0.860962
SSG862	DDB0188524	1.01129	1.23714	1.56879	1.72886	1.73025	1.61791	1.45201
VSB657	DDB0188525	1.01542	1.32183	2.02105	2.27694	1.72929	1.38079	1.0157
SLE269	DDB0188565	0.947716	1.2806	1.68029	1.50486	1.35521	1.13725	0.977068
SLK239	DDB0188646	0.9779	1.22607	1.54145	1.7208	1.57843	1.35369	1.03147
VSH875	DDB0188678	0.990255	0.916501	0.872026	0.795012	0.766163	0.686615	0.606453
VSK354	DDB0188682	1.03348	1.24624	1.39792	1.51523	1.53362	1.28212	1.0462
SSM409	DDB0188759	0.878099	1.3325	2.07374	2.12077	2.12738	1.04737	0.727912
SSH459	DDB0188841	0.948586	1.00695	0.846871	0.734571	0.725219	1.17951	1.67284
SSI551	DDB0188870	0.957711	0.797469	0.708852	0.705485	0.662607	0.580909	0.584535
SLC359	DDB0188902	1.02635	0.952853	0.58974	0.531182	0.620523	0.748247	0.996362
VSA531	DDB0188904	1.02823	0.94455	0.800086	0.819897	0.710362	0.660325	0.774901
SSA726	DDB0188910	1.00231	1.06747	1.48759	1.53248	1.55817	1.33135	1.11759
VSD513	DDB0188911	0.950217	1.03307	1.27628	1.50182	1.30282	1.04319	1.0508
VSA328	DDB0188912	1.03502	1.05318	1.30034	1.50957	1.38009	0.968642	0.805774
SSF120	DDB0188936	1.00272	1.27989	1.502	1.72573	1.82948	1.78836	1.49272
SSM637	DDB0188965	0.945601	0.714927	0.542156	0.595037	0.750793	0.930393	0.984291
SSJ777	DDB0188966	0.958294	0.936932	0.741635	0.608364	0.580514	0.792409	1.07152
VSH711&SLB884	DDB0188987	0.983905	1.73644	2.1277	1.845	1.56969	0.819923	0.973836
SSD269	DDB0188988	0.993313	1.82908	1.57586	1.03482	0.885644	1.12336	1.34139
SLI124	DDB0189005	0.964426	0.92094	0.816726	0.76039	0.663799	0.727527	0.734455
SSC506	DDB0189115	0.974171	1.14744	1.56055	1.45632	1.62434	1.07363	0.976814
SLK472	DDB0189117	0.966316	0.853296	0.750367	0.618246	0.672793	0.815563	0.875477
SLB403	DDB0189202	0.998056	0.819063	0.554473	0.629731	0.604706	0.962743	1.1324
SSI421	DDB0189279	1.0534	1.15368	1.56757	1.35449	1.52194	1.27383	1.06353
SSL827&SSM164	DDB0189294	0.986129	0.78487	0.61167	0.699877	0.733484	0.939372	0.968616
VSA369	DDB0189343	1.08963	0.909092	0.664835	0.716048	0.755858	0.853649	0.90718
VSK466&SSK855	DDB0189344	0.982276	0.820316	0.667428	0.635159	0.706428	0.797596	0.900603
VSH732	DDB0189346	1.06801	0.700259	0.500816	0.417915	0.434063	0.528605	0.606549
SSF266	DDB0189366	0.972124	0.799773	0.62632	0.666687	0.719855	1.00165	1.10518
VSF455	DDB0189379	0.952173	0.761124	0.661706	0.496709	0.459391	0.516065	0.520736
VSE363	DDB0189383	1.00075	1.3408	1.63335	1.84536	1.51699	1.20868	1.13875
VSG220	DDB0189545	0.969093	0.974811	1.56758	1.55563	1.45261	1.16382	1.08579
SLE868	DDB0189547	1.0445	1.30864	1.65807	1.14801	1.14465	0.95915	0.874316
SLB248	DDB0189650	1.02925	1.70925	3.24398	3.09149	3.1497	1.36061	0.873385
VSC779	DDB0189654	1.03503	0.878053	0.656092	0.736872	0.73103	0.629162	0.562961
SSD360	DDB0189735	0.99535	0.895322	0.76162	0.653142	0.682068	0.743517	0.735658
VSH849	DDB0189754	0.975156	0.810049	0.769326	0.602602	0.661212	0.619331	0.562744
SSH143	DDB0189841	0.976446	0.903221	0.735797	0.654484	0.634105	0.816926	0.808649
SSD766	DDB0189876	0.946757	0.86886	0.590732	0.461075	0.439537	0.646718	1.11266
SSG710	DDB0189911	0.987977	1.00669	1.45891	2.39566	2.78812	3.46503	2.57392
SSI178	DDB0189919	0.940499	0.719868	0.592338	0.55085	0.54774	0.797897	0.953589
SSI137	DDB0189956	0.999459	1.06782	0.982565	0.808977	0.768746	1.59796	1.94745
SLB310	DDB0190011	0.96687	0.873233	0.620527	0.643779	0.714514	0.929497	0.952875
VSG424	DDB0190090	0.992703	1.05691	0.818167	0.629322	0.647675	0.694244	0.952704
SSK453	DDB0190188	0.995578	1.03805	1.0518	1.02871	0.836499	0.684927	0.665275
SSC160	DDB0190241	0.940304	1.71722	2.15308	2.5591	2.58978	2.41787	2.02309
SSE826	DDB0190243	0.980731	0.770306	0.548967	0.411147	0.409856	0.500814	0.679574
SSD184	DDB0190330	0.970767	1.28594	1.72881	1.91379	1.71242	1.57323	1.31798
SLB778	DDB0190387	0.993582	1.1686	1.84856	2.07929	2.15289	1.21279	0.957056
SLE434	DDB0190490	0.997965	0.821476	0.723063	0.639513	0.646602	0.66907	0.782415
SSK662	DDB0190552	1.04395	1.04398	1.19242	1.46701	1.5217	1.69962	1.76919
SLF241	DDB0190606	0.974902	1.38436	1.16005	0.710732	0.561363	1.13982	1.38171
SSG153	DDB0190607	0.961255	1.53207	1.39505	1.18024	1.00992	0.88621	0.906856
SSA219	DDB0190628	0.889654	1.19907	1.60822	1.36293	1.26902	1.0918	1.06048
SLJ264	DDB0190636	0.985113	1.48673	1.90394	1.63954	1.50851	0.957847	0.86632
SLA417	DDB0190650	1.03506	0.779531	0.647908	0.552214	0.512189	0.613214	0.802243
SLC873	DDB0190669	1.01896	0.766564	0.57162	0.615233	0.619117	0.794893	0.926123
VSB417	DDB0190738	0.962734	1.6679	2.4719	2.89222	2.66075	2.34372	1.88986
SSK110	DDB0190801	0.986516	0.994894	1.5306	1.86345	1.91713	1.26614	0.828042
VSI715	DDB0190830	0.997642	1.71545	2.85021	3.65355	2.36916	0.747653	0.569902
SSH734	DDB0190831	1.04104	1.1229	1.36477	1.53429	1.33341	0.889498	0.772059
SSL850	DDB0190882	1.02685	0.831691	0.680936	0.605064	0.48294	0.430385	0.402679
VSA622	DDB0190926	1.05675	0.877969	0.70991	0.629447	0.589287	0.784888	0.899421
SSG468	DDB0190993	0.977784	0.881337	0.744562	0.646281	0.610882	0.604567	0.655551
VSJ796	DDB0191042	1.05403	1.16615	1.61172	1.92289	1.56141	1.10466	0.979053
VSE184	DDB0191047	1.00967	0.816513	0.611122	0.578451	0.60305	0.745971	0.803652
SSM115	DDB0191056	1.01947	1.30394	1.80931	1.41317	1.25492	0.910759	0.889722
SSJ780	DDB0191062	0.946349	0.733979	0.629333	0.582993	0.63029	0.710605	0.804015
AF238311	DDB0191089	0.941574	1.86544	3.91374	3.39346	2.42835	0.779284	0.754951
SLF704&AF193857	DDB0191095	0.942375	0.837661	0.548932	0.428326	0.381224	0.34235	0.431509
SLB266	DDB0191096	0.933245	0.883443	0.649414	0.583761	0.71239	0.927906	1.06369
SLJ376&AB025583	DDB0191099	0.980103	0.587999	0.801521	0.517327	0.80854	0.522649	0.413944
SSF572&L49527	DDB0191103	0.975718	1.1427	1.68262	2.01498	2.30131	1.78248	1.20189
SSB736	DDB0191104	0.926827	0.860967	0.774205	0.615046	0.691461	0.756497	0.867349
SSF605&U18063	DDB0191107	0.971451	0.694432	0.601382	0.582835	0.694586	0.931728	1.04834
M19416	DDB0191109	0.961878	1.61348	2.17141	2.42424	2.28832	1.05197	0.860205
SSG865	DDB0191111	0.988912	2.28948	5.63759	6.4718	6.36133	5.62535	5.24352
AF079445	DDB0191112	0.97923	1.17703	1.49803	1.94084	1.87316	1.55909	1.19368
SLG148	DDB0191115	0.948904	0.802468	0.670752	0.60962	0.662741	0.908549	1.14942
SLF293	DDB0191116	0.997353	1.25895	2.04008	1.9295	1.73948	0.993549	0.889944
M33862	DDB0191122	0.932345	1.96243	3.82532	5.58543	4.07517	2.11139	1.39256
SLH284	DDB0191127	0.990712	1.0996	1.50305	1.45637	1.77829	1.46919	1.1774
U43027	DDB0191139	0.988029	0.7302	0.649993	0.847196	1.12865	1.33188	1.26541
SLE820&AJ010740	DDB0191146	0.934198	0.741496	0.613238	0.464151	0.516743	0.612143	0.64287
U83085	DDB0191154	0.894983	0.845317	0.85902	0.945112	1.15648	1.37439	1.56488
VSB286&VSG496	DDB0191155	1.03121	1.11398	1.34405	1.69791	1.6342	1.37328	1.08251
SSF363	DDB0191161	1.07558	1.11405	0.838178	0.707631	0.56748	0.809683	1.33707
SLE433&L43591	DDB0191163	0.965348	0.853862	0.692306	0.598503	0.599191	0.672563	0.879793
SLC458&U23957	DDB0191165	0.998939	0.894437	0.656435	0.628286	0.564048	0.748335	0.966836
VSG761	DDB0191167	0.966002	1.16425	0.915851	0.837187	0.77902	0.723047	0.651888
SLA211&L14000&AF030823	DDB0191169	0.954824	0.804366	0.621266	0.589409	0.652659	0.814316	0.995068
SLC787	DDB0191171	1.00258	1.05846	1.57479	1.93762	1.99718	1.2267	0.715418
SLA867	DDB0191172	0.956639	0.904037	0.807287	0.637877	0.596616	0.681012	0.852492
VSH378&AB007025	DDB0191174	1.07779	0.917291	0.680257	0.704763	0.598161	0.773291	0.848618
SLG682&AF059534	DDB0191176	1.04811	1.09753	1.59455	1.69388	1.68458	1.03886	0.895215
SSA309&X61581	DDB0191178	1.0028	0.790406	0.591182	0.586006	0.602951	0.781732	0.87292
SLE447	DDB0191180	0.931969	1.26022	0.855828	0.621379	0.556266	0.891876	1.69495
SSD437	DDB0191196	0.982321	0.899851	0.64237	0.697663	0.823533	1.29263	1.49043
AB007024	DDB0191199	1.0197	0.88298	0.958432	1.05084	1.17272	1.5405	1.31801
U64830	DDB0191218	0.960594	0.967813	1.35812	1.99871	1.78018	1.52194	1.16055
SSM755	DDB0191229	0.989976	1.10735	1.70259	1.15555	0.643103	0.465539	0.539124
VSI401&SSH169	DDB0191230	0.998405	0.993325	1.08759	1.2309	1.11534	1.31354	1.39339
SLD548	DDB0191239	0.926587	1.42864	1.6427	1.35363	1.17618	0.932584	0.948232
SSL648&X61580	DDB0191249	1.01284	0.792141	0.509893	0.542195	0.56863	1.06319	1.1497
SSG310&AF222688	DDB0191252	0.936051	1.47311	2.0369	2.15346	2.26421	1.69128	1.2932
SSC618	DDB0191262	1.0305	0.949864	0.78943	0.712425	0.545088	0.789666	0.767999
SSB611	DDB0191266	0.989631	1.2086	1.47052	1.54187	1.37871	0.892476	0.86798
SLK147	DDB0191270	1.0732	0.939206	0.700154	0.709877	0.607909	0.738465	0.761469
SLK865	DDB0191276	1.00964	0.552729	0.491359	0.501522	0.548745	0.621334	0.653315
VSG643&VSF835	DDB0191291	1.03693	0.785018	0.611111	0.617293	0.717807	0.986993	1.13483
SSF806&D88027	DDB0191293	0.90894	1.58116	2.31035	1.74408	1.43713	0.756429	0.653156
SSD743	DDB0191298	0.954719	0.948788	1.21516	1.46146	1.54629	1.33368	1.1207
VSF742&SLA257&AF081802	DDB0191317	0.957643	1.22968	1.72027	1.87534	1.92759	1.3104	0.941323
SLE817&VSE173	DDB0191337	0.993343	0.806922	0.515887	0.457853	0.565557	0.823027	1.06726
SSE393	DDB0191353	0.967375	1.07934	1.82145	2.08716	3.29915	2.07737	1.32924
SLB758&SLD607	DDB0191363	0.928588	0.943086	0.759072	0.654846	0.635113	0.680245	0.759795
SLD213	DDB0191380	1.01568	0.86985	0.630777	0.585253	0.5846	0.634974	0.787853
SLI842	DDB0191384	0.932947	0.71108	0.566664	0.520015	0.582002	0.831413	0.906929
SLF664	DDB0191392	1.04823	2.40316	4.87421	6.68026	5.57678	1.90968	0.906056
SSD175&Z49706	DDB0191399	0.965844	0.866288	0.825622	0.557677	0.566298	0.516109	0.468438
SSC775	DDB0191413	0.957171	0.95711	1.44735	1.72599	1.96494	2.08176	1.59036
SSI231	DDB0191418	1.00963	1.23129	1.74094	1.93614	2.02778	1.36404	0.978332
SSH554&SSB667&VSA308	DDB0191419	1.01527	0.932264	0.668819	0.645771	0.58438	0.728525	1.00446
VSH769	DDB0191420	0.981091	0.817164	0.648908	0.676816	0.700455	0.988052	1.0362
SLE572&U67940	DDB0191422	0.952123	0.935857	0.73001	0.499548	0.487197	0.987506	1.33476
SSD557&SSC703	DDB0191423	0.986862	1.40732	2.21659	1.952	1.71605	1.14918	1.03128
SSC647	DDB0191435	1.05451	0.852545	0.921207	1.16927	1.29802	1.55262	1.33956
SSE127&U61990	DDB0191436	1.00165	0.845478	0.708788	0.635705	0.520277	0.563278	0.632336
SLB820&L75794	DDB0191437	0.976192	1.1426	1.53463	1.70203	2.00487	1.50946	1.18743
SLF203&M14628	DDB0191444	0.999871	0.883954	0.863076	0.923489	1.14259	1.48049	1.63699
SLE621	DDB0191456	0.971966	0.850107	0.662218	0.595118	0.567296	0.773651	0.877198
SLC626	DDB0191476	1.02056	0.711546	0.58427	0.738553	0.772606	1.02888	1.02929
SSD712	DDB0191481	1.00731	1.01068	0.733742	0.468279	0.434372	0.711606	1.05729
SSG548	DDB0191488	0.998524	0.723996	0.633504	0.637421	0.785137	0.935375	0.941965
SLA374	DDB0191505	0.95008	0.731511	0.635676	0.645876	0.621541	0.797221	1.14371
SSE736	DDB0191507	1.06484	0.914106	0.812453	0.764487	0.602673	0.740701	0.803886
SSK163&U48706	DDB0191525	0.960832	0.924515	0.542184	0.51897	0.449615	0.560646	0.795778
AF098916	DDB0191537	0.974188	1.16185	1.70707	2.2896	1.85955	1.02697	0.855726
SLI747	DDB0191624	0.950492	0.480413	0.38585	0.290432	0.351692	0.317466	0.36502
SSD425	DDB0191736	0.974211	0.928068	0.820916	0.690826	0.676246	0.651387	0.736931
SSG712	DDB0191738	0.985839	0.819194	0.582705	0.652447	0.769599	0.94322	1.10141
SSH514	DDB0191746	1.01423	1.32027	1.48386	1.6908	1.51261	1.27165	1.04564
VSF740	DDB0191760	1.08563	0.919079	0.698937	0.557255	0.600689	1.1882	1.52995
VSE684&SSC644	DDB0191767	0.967751	1.13014	1.58152	1.66099	1.81316	1.18218	0.922592
SSB255	DDB0191769	0.99323	1.03063	1.23746	1.51266	1.74448	2.08789	1.91317
VSB864	DDB0191799	1.01752	0.774724	0.748994	0.549438	0.476223	0.314108	0.301361
SLE130	DDB0191831	0.972171	0.735599	0.551544	0.611451	0.681135	0.985566	1.07365
SLD529	DDB0191881	1.01081	0.8948	0.606478	0.464753	0.523296	0.672131	0.812036
VSD610	DDB0191902	0.963441	1.27635	1.00327	0.938976	0.831216	1.24135	2.18945
VSA634	DDB0191909	1.08147	0.806826	0.676843	0.648048	0.64981	0.925199	0.931298
VSC694	DDB0191930	0.970702	0.795676	0.566872	0.590541	0.582199	0.799894	0.918302
VSG455	DDB0191964	1.00179	0.694934	0.645246	0.645407	0.767633	0.794152	0.83278
SSM480	DDB0192068	1.03741	1.07946	1.50184	1.36055	1.34139	1.17837	1.01823
VSD164	DDB0192069	1.00895	0.846998	0.647607	0.518207	0.464827	0.484738	0.571671
SLA838	DDB0192101	1.03121	0.982384	1.1789	1.25247	1.44816	1.50915	1.45181
VSE862	DDB0192189	1.02206	1.49879	4.05186	6.69655	7.18674	5.3464	3.6531
VSE478	DDB0192224	0.994175	0.932671	0.816588	0.671469	0.594749	0.689581	0.718244
SLH576&X15430	DDB0201554	0.987446	0.74561	0.50943	0.54261	0.724192	1.21036	1.37316
SSI773	DDB0201555	0.998341	1.02299	0.87059	0.758243	0.659405	0.753699	0.850863
SSH379&AF100676	DDB0201558	0.953012	0.856864	0.637635	0.446709	0.446307	0.466493	0.553707
SLD657&SLI173&U49169	DDB0201563	0.986691	0.867148	0.631183	0.596616	0.507232	0.61596	0.878787
SLK872	DDB0201565	0.999795	0.870729	0.734527	0.639307	0.69917	0.763157	0.839642
SSA863&D50338	DDB0201638	0.857999	0.990411	0.806882	0.631771	0.654678	0.622798	0.682404
VSG165&X14634	DDB0201646	1.01591	1.10449	0.854846	0.526128	0.496997	0.404219	0.508783
SLI528&X02407	DDB0201647	0.953451	1.06073	1.08591	1.1151	1.41663	2.01169	2.30792
SLK158	DDB0201651	0.943174	1.1396	1.37643	1.91777	1.70036	1.02424	0.708847
Z11533	DDB0201663	1.0746	0.789981	0.641071	0.633068	0.626884	0.85264	1.05493
VSE737	DDB0201666	1.09515	1.98133	2.91612	3.31571	2.79651	1.6273	1.04927
SLK224	DDB0201771	1.08611	1.25198	1.58397	1.62994	1.35849	1.02059	0.944122
SLE593	DDB0201900	1.00836	0.811103	0.748811	0.574043	0.545421	0.588466	0.638361
VSH181	DDB0202012	0.982623	1.43808	1.91487	1.96604	1.88708	1.18637	0.924417
SLB614	DDB0202154	0.996301	1.08917	1.59528	1.53027	1.2453	0.96235	0.87965
SSA709	DDB0202169	1.02846	1.01835	1.00483	1.17552	1.06484	1.24604	1.54278
SLD587	DDB0202233	0.969884	1.04343	1.39528	2.63653	3.73061	3.49002	3.4204
SSB448	DDB0202301	1.09429	0.813773	0.586167	0.624931	0.622089	0.485244	0.504851
SSL389	DDB0202313	1.00697	1.23131	1.24395	1.56069	1.69845	1.93136	2.04995
VSA365	DDB0202357	0.948128	0.844985	0.706965	0.69536	0.601102	0.420444	0.527639
SSJ543	DDB0202471	0.976256	1.32355	1.91911	1.40815	1.26608	0.883341	0.806217
SLF272	DDB0202574	0.985513	0.76996	0.550837	0.355805	0.358873	0.304915	0.401864
SSM807	DDB0202597	0.965517	0.882042	0.710695	0.632859	0.657315	0.71889	0.866706
SSM426	DDB0202615	1.00275	0.800523	0.661052	0.573828	0.628699	0.861113	0.979228
VSA745	DDB0202676	0.946476	1.10274	1.22534	1.65821	1.57058	1.6715	1.55576
VSI585	DDB0202716	0.990948	0.849932	0.621289	0.548811	0.523163	0.570354	0.731279
VSG627	DDB0202821	0.998757	0.95919	1.23964	1.67458	1.96631	1.94583	1.49718
SSD270	DDB0202970	1.05747	1.0419	1.11388	1.00238	0.849784	0.663976	0.731381
SLG434	DDB0202972	1.00479	1.04943	1.16533	1.50358	1.51088	1.00807	0.86792
VSJ835	DDB0203130	0.963256	0.900862	0.660821	0.576267	0.631514	0.6703	0.706694
SSH238	DDB0203211	1.0119	1.18253	1.64285	2.25878	2.75723	3.16554	3.40567
SLC357	DDB0203397	1.02523	0.707331	0.66847	0.963831	1.22333	1.65604	1.29768
SSM645	DDB0203417	1.00851	1.06197	1.51288	1.52959	1.45868	1.17652	1.09228
SSD792&SSH243	DDB0203516	0.938541	1.20435	1.60189	2.31443	2.5662	2.12841	1.49472
SSK475	DDB0203662	1.00431	1.10005	1.60197	1.38107	1.20529	0.883141	0.841089
VSA509	DDB0203663	1.00771	0.814804	0.68529	0.634886	0.641544	0.65021	0.719063
VSH742	DDB0203727	0.876633	2.28683	3.80259	5.51751	6.08895	5.84959	3.35862
VSG644	DDB0203824	1.05511	1.02549	1.12535	1.42309	1.59745	2.10259	2.05611
SSM225	DDB0203974	0.950921	1.22504	1.50869	1.48377	1.61725	1.55752	1.40294
VSK140	DDB0203989	0.948919	0.806356	0.643658	0.626633	0.775627	1.11665	1.34478
SSA539	DDB0204014	0.972512	0.90161	0.983891	1.25375	1.4248	1.54467	1.4023
SSG609	DDB0204016	1.04969	1.40145	1.62739	1.55103	1.52226	1.05986	1.02115
SSB838	DDB0204020	0.99662	0.924146	0.759054	0.632782	0.7405	0.815063	0.85248
SSE249	DDB0204044	0.942637	0.86176	0.68426	0.662061	0.674729	0.787411	0.80482
SLJ349	DDB0204244	0.977724	0.767522	0.599364	0.646858	0.739046	1.13841	1.19779
SLI778	DDB0204271	0.916441	0.867939	0.704552	0.655719	0.655764	0.825011	0.934187
SLA614&VSD541	DDB0204297	1.0176	0.962572	0.616393	0.527125	0.470926	0.481023	0.556928
SSK851	DDB0204353	0.989986	0.7913	0.691114	0.654375	0.748674	0.933592	0.926988
VSC250	DDB0204367	0.940828	2.1107	2.995	3.23269	3.27065	2.50922	1.41735
VSA892	DDB0204431	0.962832	0.727339	0.758711	0.63962	0.621098	0.417865	0.333161
SLF295	DDB0204468	1.04723	1.06477	1.00617	0.957704	0.852546	0.600914	0.591417
SSM667	DDB0204471	0.956334	1.03106	1.298	1.51248	1.5498	1.25613	1.14487
SSK248	DDB0204504	0.996035	0.771409	0.576655	0.795554	0.927111	1.17479	1.26855
SSM263	DDB0204558	1.05336	1.70829	1.60901	1.2047	0.922076	0.700819	0.665467
SSG568	DDB0204586	1.01232	3.54852	5.0395	3.86798	3.18469	0.844824	0.553275
SSF160	DDB0204588	1.03078	1.15918	1.67995	1.88047	2.0158	1.21621	1.05457
SSH542	DDB0204630	0.952251	1.69883	2.13183	1.2842	1.0936	0.859076	0.822654
SLH564	DDB0204641	1.02522	0.771024	0.543373	0.580694	0.736266	0.933413	1.00757
SSF167	DDB0204655	0.997166	1.05675	0.851001	0.615651	0.593884	0.71644	0.770826
VSJ855	DDB0204669	1.007	0.916235	1.13485	1.74268	1.97286	1.79163	1.32943
VSA134	DDB0204674	1.08847	1.01052	1.14851	1.32549	1.51323	1.17655	1.18782
VSD273	DDB0204740	0.987111	0.963908	0.736437	0.593666	0.664478	0.662029	0.721668
SLB642	DDB0204785	1.01287	1.29971	1.45669	1.64515	1.76623	1.56288	1.16701
SLA475	DDB0204788	0.969183	0.811609	0.676482	0.646104	0.696227	0.681505	0.821603
VSF226	DDB0204808	0.974542	0.889233	0.738891	0.651284	0.598138	0.671104	0.82924
VSJ869	DDB0204837	0.961265	0.785007	0.588492	0.538769	0.428266	0.351811	0.380187
VSI859	DDB0204886	0.970159	1.33633	1.52221	1.42298	1.18506	1.01593	1.07798
SLA289	DDB0204945	0.921234	1.54611	2.90403	4.0383	3.92257	2.52478	1.40486
SSC576	DDB0205008	0.955873	1.17526	1.48691	1.76091	1.61325	1.54775	1.36701
VSJ464	DDB0205033	0.983011	0.734619	0.614678	0.595873	0.583665	0.514868	0.531421
SSD673	DDB0205051	1.02375	0.973824	0.797012	0.717145	0.615043	0.731653	1.10858
SSE735	DDB0205055	1.00941	0.82811	0.630447	0.57711	0.546717	0.833598	0.993825
SSI660	DDB0205069	0.965051	1.00245	1.14241	1.81624	1.90701	1.68222	1.26074
VSK457	DDB0205140	1.02908	1.1019	1.76542	2.36924	2.83228	2.15683	1.32787
VSC157&SSK432	DDB0205158	0.949408	0.864947	0.610872	0.526723	0.456907	0.610956	0.877752
SSA482	DDB0205220	0.983877	1.25739	1.7582	1.79177	2.15986	1.83714	1.36162
SSC678	DDB0205259	0.951322	1.13478	1.66406	1.86179	1.86666	1.29854	1.07967
VSC366	DDB0205289	0.907009	0.988583	0.646572	0.481237	0.44563	0.443593	0.448613
SSD325	DDB0205381	0.926727	1.02069	1.29822	1.55423	1.4994	1.24005	0.904678
SSM641	DDB0205383	0.9812	1.09019	0.937182	0.705871	0.70765	0.645487	0.593825
SLC828	DDB0205386	1.04369	0.781501	0.507321	0.405805	0.397556	0.375356	0.309024
VSA754	DDB0205389	0.92433	0.825633	0.709301	0.638426	0.656462	0.556124	0.48205
VSF258	DDB0205546	1.04913	1.76172	2.38312	2.73635	1.97926	1.01538	0.841634
VSC750	DDB0205556	1.05581	0.655098	0.465346	0.53944	0.650159	1.0575	1.41059
VSJ192	DDB0205559	0.989242	1.01183	0.927308	0.87489	0.798235	0.60469	0.64371
VSC539	DDB0205581	0.892333	0.77039	0.636109	0.607526	0.697087	0.865888	0.824015
SLD778	DDB0205586	0.984311	1.85901	2.54952	2.34793	1.83711	0.845378	0.729368
SLI891	DDB0205708	0.938576	1.02721	0.793245	0.829657	0.796711	0.964092	1.68996
SLG237	DDB0205717	0.989976	1.1486	1.60984	1.78776	1.90114	1.18081	0.996928
SLD325	DDB0205732	1.05522	1.10699	1.53864	1.3943	1.25877	1.03311	1.03108
SSL194	DDB0205746	0.998517	2.63854	3.10402	1.87894	1.12358	0.714376	0.696438
SLC355	DDB0205814	0.978214	1.41505	1.63704	1.80088	1.56088	1.04519	0.911029
SLB582	DDB0205834	0.980202	0.884418	0.924941	1.21258	1.52737	1.66897	1.28644
SLD432	DDB0205913	1.04024	1.12715	0.966692	0.750835	0.925204	1.58524	1.515
VSJ263	DDB0205969	0.985241	0.79293	0.661432	0.691223	0.767279	1.00106	1.12172
SLF235	DDB0206002	0.958141	0.85337	0.691307	0.484463	0.449871	0.694302	0.892765
SLI159	DDB0206011	0.992947	0.960857	1.01914	1.03133	1.04579	1.25843	1.54463
VSB856	DDB0206048	0.963028	0.81816	0.629871	0.564449	0.511244	0.618012	0.694143
SSA345	DDB0206062	1.04662	1.12365	1.23857	1.76481	1.65423	1.29417	1.15268
VSJ842	DDB0206195	1.04493	0.911875	0.648826	0.586769	0.580835	0.634336	0.814284
SSA325	DDB0206205	0.979423	1.34216	1.96068	1.87689	1.65874	1.12262	1.11422
VSD718	DDB0206214	1.0099	0.912662	0.639676	0.629286	0.680488	0.939261	1.00307
SLD768	DDB0206262	1.02291	0.829334	0.593036	0.555443	0.640002	1.01374	1.17658
VSC721	DDB0206310	0.938761	1.04936	0.933456	0.785158	0.635969	0.647086	0.678008
SSH320	DDB0206314	1.00149	1.67173	2.55102	2.63182	2.70991	1.91788	1.18778
SSL215	DDB0206429	0.936788	0.998184	0.749206	0.638653	0.671154	0.813689	0.964273
SSD585	DDB0206451	1.00589	0.973477	1.15556	1.72863	1.56032	1.20455	0.966393
SSK196	DDB0206512	0.951473	0.750468	0.501322	0.350071	0.378953	0.401926	0.491016
VSD722	DDB0206518	0.991114	0.885384	0.698871	0.588497	0.562095	0.581177	0.561837
SLC533	DDB0206553	0.962464	1.12342	1.44462	1.56741	1.81649	1.38041	1.0719
SSE303	DDB0206555	1.02775	0.787005	0.553953	0.531039	0.579066	0.714844	0.800434
SSA729	DDB0206564	1.03263	1.20416	1.61641	1.6525	1.47493	1.02837	0.949342
SSF165&U41289	DDB0206583	0.960558	1.15575	1.89627	2.25591	2.13959	1.2557	0.975488
SLD534&Z50156	DDB0214810	0.966	0.569325	0.507571	0.486644	0.684939	1.16209	1.31092
SSD371	DDB0214826	1.02317	1.28734	1.6177	1.78105	1.85429	1.34554	1.00941
U77065	DDB0214830	1.0438	1.01456	1.20235	1.57664	1.55982	1.13135	0.995652
SLC388	DDB0214890	0.974956	1.36793	1.69626	2.14555	2.35243	2.04896	1.26006
SLD452	DDB0214892	0.842861	1.07751	1.5645	1.14412	1.30365	0.976933	1.05177
AF188717	DDB0214894	0.99316	0.926879	0.84255	0.659096	0.812915	1.19445	1.27831
SSH580	DDB0214903	1.04214	1.32737	1.82206	2.17556	1.80355	1.32852	0.918657
VSB507&M27713	DDB0214905	1.0117	1.0137	0.818648	0.698962	0.597776	0.531826	0.631802
SLB184	DDB0214912	0.888537	1.44131	1.12504	1.16989	0.945381	1.3026	2.11696
VSG672	DDB0214914	0.976769	0.818487	0.71909	0.65011	0.597647	0.623177	0.765093
U36936	DDB0214916	1.01183	0.877941	0.926712	1.4531	1.50331	1.65314	1.22788
SSB451&M19492&M23754	DDB0214920	0.894183	1.47582	1.88524	2.23591	2.23633	1.11475	0.766128
M19491	DDB0214921	0.801898	1.21167	1.7061	1.9882	2.40034	1.23842	0.625708
SSB142	DDB0214922	0.982339	1.18924	1.60162	1.29948	1.0563	0.986704	0.946767
SLB737	DDB0214924	1.0036	1.17645	0.824505	0.805844	0.666534	1.13027	1.5858
VSJ569	DDB0214937	0.975316	0.813064	0.775082	0.568577	0.479781	0.327905	0.27015
SLD861	DDB0214938	0.984141	1.68592	2.60717	3.17163	3.12729	2.68356	2.11586
SLD169	DDB0214939	0.976982	0.690482	0.490127	0.43766	0.47105	0.896927	1.12107
SLC606	DDB0214943	0.972234	0.920266	0.589583	0.598938	0.583642	0.936625	1.04752
SLC237&X98286	DDB0214946	1.0259	0.91404	1.62311	1.9714	2.24345	1.83626	1.23835
VSE108&X07560	DDB0214958	1.01744	1.01373	0.866252	0.722981	0.465503	0.356531	0.399661
U38197	DDB0214986	0.945948	1.39086	2.06229	2.212	1.78283	1.05529	0.852712
SLI707	DDB0214990	0.93176	0.890609	0.710617	0.633844	0.683822	0.852349	1.00629
SSI405	DDB0214995	1.02024	0.766044	0.620952	0.665654	0.585894	0.746936	0.833534
SLH744	DDB0214996	1.06124	1.11526	1.5571	1.95918	1.77346	1.38576	1.12316
SLI478	DDB0215000	1.08255	0.87461	0.695886	0.680987	0.640718	0.654924	0.663831
SLB595	DDB0215004	1.03999	1.32021	1.67346	1.56613	1.29455	1.05253	1.08045
SLB276&U72746	DDB0215005	0.873563	1.16026	0.750552	0.544234	0.549873	0.800731	1.08986
SLD415	DDB0215011	0.920402	0.899463	0.886948	0.726005	0.721885	0.577333	0.676513
SSF309&VSB722&Y17042	DDB0215014	0.90986	0.876001	0.586798	0.431945	0.389423	0.440973	0.564602
SLH345&AF063011	DDB0215016	0.926126	0.59611	0.436563	0.375305	0.493345	0.69008	0.783385
VSE754&AF234168	DDB0215017	0.976686	0.85512	0.645853	0.57872	0.59539	0.640791	0.744798
VSK291	DDB0215061	1.06464	0.913526	1.37745	1.74746	1.6739	1.11367	0.992793
VSE542&SSC784	DDB0215256	1.02752	1.36348	1.72763	2.12929	2.09744	2.21304	2.12386
VSC183	DDB0215258	0.950056	0.753084	0.563943	0.555474	0.697003	0.91397	0.99407
SSB734	DDB0215281	1.02845	0.860586	0.643801	0.559775	0.52674	0.604368	0.68746
SSM179	DDB0215290	0.942488	0.775268	0.730513	0.72588	0.838466	0.744456	0.65453
SSA754&M64282	DDB0215334	0.926919	1.05915	0.818006	0.604706	0.532139	0.515586	0.718419
SSB534&U13671	DDB0215336	0.945389	0.719653	0.455555	0.401847	0.405233	0.702741	0.945078
SLA566	DDB0215341	1.00002	1.22003	1.6551	1.94356	2.02378	2.03547	2.31128
SLI827	DDB0215348	1.01426	0.732048	0.589345	0.635251	0.73005	0.913426	0.962886
M33861	DDB0215351	0.862742	1.18091	1.78128	1.64161	1.41935	1.19448	1.06768
SLE695	DDB0215357	0.957622	0.723496	0.629701	0.566226	0.586489	0.552256	0.660812
SLH842	DDB0215359	0.982224	1.36866	1.58001	1.3222	1.43687	0.976837	0.99069
SSA241	DDB0215363	1.01969	0.813187	0.5549	0.508113	0.594651	0.424331	0.389128
SLC335	DDB0215366	1.03029	0.717345	0.464911	0.53943	0.516305	0.445757	0.403472
SLI395	DDB0215368	1.00414	0.888097	1.08151	1.56947	1.39873	1.07746	0.904525
SLD894&X61797	DDB0215369	0.95626	0.753697	0.575119	0.532757	0.527447	0.901431	0.91978
VSD829	DDB0215378	0.980438	1.56918	3.04643	3.18099	3.40566	2.13378	1.10816
Z36534	DDB0215380	1.03124	0.907068	0.815729	0.820383	0.671857	0.600211	0.669153
Y13097	DDB0215388	0.97349	1.18162	1.5543	1.40134	1.28498	1.04659	0.959937
VSB851	DDB0215392	1.0713	1.06372	1.14244	1.38958	1.77348	1.68424	1.14604
SSM789	DDB0215394	0.943453	0.904772	0.741322	0.441302	0.443248	0.414057	0.637259
SLK713	DDB0215406	0.965532	0.85206	0.592915	0.63785	0.751329	1.00049	1.11093
VSJ450	DDB0215407	1.02007	0.955442	0.727281	0.599471	0.582734	0.614281	0.643293
SSJ574	DDB0215454	1.00678	1.29432	1.59657	1.48451	1.09572	0.97201	0.901507
SLH249	DDB0215670	1.04825	1.07496	1.4905	1.63672	1.43354	1.09598	0.9469
VSH465	DDB0215686	1.01865	1.03924	1.23572	1.56168	1.49577	1.32839	1.11099
SLE648&SLG416	DDB0215774	1.00052	0.812792	0.672731	0.5667	0.575318	0.60357	0.685334
VSA706	DDB0215963	1.04249	1.12237	1.25198	1.05819	1.0973	0.69985	0.644662
SLD889	DDB0215965	1.00278	1.07031	1.30492	1.54324	1.63092	1.23682	1.30518
SSE392	DDB0216065	1.00679	1.01017	1.76562	1.92172	2.3924	1.83409	1.1667
VSD470	DDB0216175	0.983835	0.863752	1.30572	1.5922	1.3878	1.54179	1.23419
VSJ846&X99669	DDB0216177	0.980227	1.06563	1.59844	1.73001	1.7148	1.14117	1.06819
SLK658	DDB0216178	1.02574	0.858385	0.759717	0.615447	0.723091	1.025	1.21226
SSH641&AF176830	DDB0216190	0.99592	1.05056	1.43538	1.86223	1.87825	1.4255	1.17847
X03281	DDB0216213	0.989736	0.664879	0.614495	0.679848	0.735311	1.08684	1.23811
SLJ310	DDB0216232	0.940429	0.847205	0.650651	0.582687	0.752231	0.763653	0.906537
U61986&AB029922	DDB0216234	0.999917	0.766656	0.593942	0.522375	0.466219	0.518806	0.597586
SSC532	DDB0216257	0.911033	0.960918	0.912763	0.684709	0.635715	0.716206	0.705745
SLD856	DDB0216269	0.935277	1.46725	2.02416	2.38306	2.58397	1.88973	1.14319
VSA526	DDB0216292	1.03515	1.18712	0.925568	0.730844	0.695466	0.520437	0.515057
VSA181	DDB0216346	1.02729	1.3705	1.77102	1.40295	1.15874	0.948193	0.9498
SSD274	DDB0216387	1.03508	1.21906	1.61386	1.42306	1.3054	0.98891	0.968743
SLD569	DDB0216404	0.960737	0.966557	0.620327	0.607067	0.665499	0.655306	0.780687
VSF378	DDB0216409	1.02609	0.68181	0.490098	0.531386	0.550245	0.614496	0.678052
SSF827	DDB0216420	0.933716	0.749273	0.54093	0.506032	0.530415	0.627864	0.722665
SLF662&VSC880	DDB0216422	0.995965	1.06835	0.823125	0.731165	0.621966	0.557576	0.673576
SLI688	DDB0216584	0.997386	0.661349	0.413006	0.491715	0.577779	0.743338	0.796169
SLH229	DDB0216631	1.0291	1.02183	0.869205	0.741761	0.632494	0.656511	0.667361
SLD788	DDB0216653	0.978556	1.01531	1.32506	1.4345	1.51575	1.0921	1.00912
SLE444	DDB0216681	1.01609	0.9309	0.673235	0.712727	0.658786	0.684999	0.780363
SSH534	DDB0216716	1.05652	1.17553	1.34355	1.8305	1.8526	1.86395	1.7326
SSD778	DDB0216931	0.923493	0.871347	0.793786	0.69632	0.648008	0.995203	0.824364
SSF754	DDB0216933	0.988665	0.884525	0.611678	0.605237	0.536344	0.666865	1.02326
VSE891	DDB0216983	0.982882	0.728525	0.594981	0.755807	0.737552	0.904288	1.01115
VSJ305	DDB0217162	1.06913	1.25104	1.62454	1.76305	1.55216	1.00433	0.81893
SSG357	DDB0217181	0.952155	1.69474	1.79696	1.07724	0.895537	0.779562	0.83524
SSL653	DDB0217183	0.947977	1.10358	0.807007	0.727385	0.596147	0.717043	1.05292
SLK784	DDB0217211	0.92966	1.05721	0.81916	0.700631	0.611323	0.511887	0.643341
SLD225	DDB0217225	0.980212	0.854159	0.775581	0.733872	0.697977	0.702271	0.637065
VSI345	DDB0217233	1.06943	0.699964	0.60427	0.556137	0.473731	0.524471	0.568863
SSF680	DDB0217242	0.988144	0.920268	0.74056	0.677892	0.645247	0.662732	1.04056
SSB136	DDB0217297	1.04314	1.40363	1.92176	1.86674	1.56932	1.11313	1.08376
SSG111	DDB0217300	0.983597	1.26927	1.61383	1.6229	1.62249	1.37556	1.12644
SLI421	DDB0217316	0.929806	0.992432	0.998548	0.778445	0.613774	0.729382	0.83756
SSM731	DDB0217332	0.929468	0.673841	0.477641	0.37427	0.361944	0.423489	0.524151
SSF317	DDB0217375	1.03474	1.24232	1.49533	1.37942	1.53074	0.979156	0.901225
SSH186	DDB0217376	1.04813	1.48069	1.97167	1.40828	1.46804	0.902123	0.876714
SLA731	DDB0217422	0.97776	0.786918	0.694206	0.605441	0.753335	0.763718	0.797778
SLI144	DDB0217424	0.959692	0.944878	1.00972	1.36066	1.7168	1.29549	1.19969
SSE687	DDB0217426	1.04507	1.29231	1.60772	1.70925	1.44877	1.4232	1.60818
SSI119	DDB0217453	0.958374	0.783827	0.552969	0.479343	0.616957	0.444907	0.393886
SSF220	DDB0217632	1.01927	1.36493	1.50034	1.29957	1.08042	0.751558	0.691713
SLF166	DDB0217634	1.04106	0.998683	1.36707	1.31757	1.51958	0.962695	0.872087
SLG492	DDB0217646	1.04551	0.787542	0.530724	0.58678	0.721276	0.887693	0.958811
SSJ715	DDB0217706	0.912267	1.05498	0.824211	0.667369	0.586801	0.583073	0.628976
VSB633	DDB0217719	1.06729	0.929714	0.755456	0.619597	0.583877	0.655486	0.682686
VSK494	DDB0217732	1.03837	1.06353	0.992072	0.708759	0.64835	0.527726	0.461076
SLC786	DDB0217758	0.975205	0.785611	0.605513	0.634152	0.659595	0.937131	1.06418
SSK319&VSF776	DDB0217763	1.03326	0.791891	0.574516	0.609054	0.671333	0.780582	0.813541
SSD392&SLI504	DDB0217773	0.953099	1.45699	2.32322	2.42958	2.0013	1.39157	1.10749
SSB613	DDB0217854	0.988099	1.18889	1.19397	1.34112	1.33974	1.46932	1.52062
VSF385	DDB0217857	0.907484	0.858602	0.661913	0.647088	0.752215	0.795691	0.79865
SSE733	DDB0217955	1.05506	0.874568	0.77179	0.661844	0.56554	0.591395	0.586455
SLA802&SSA618	DDB0218006	0.996472	2.0429	3.39606	2.57202	1.99407	0.931854	0.822501
SSG714	DDB0218071	0.937557	1.85334	2.36384	1.83723	1.56058	0.832151	0.675363
VSB814	DDB0218072	1.02784	1.72509	2.12768	1.92006	1.66205	1.04601	0.860404
VSI433	DDB0218116	1.01468	0.703032	0.598448	0.62859	0.694534	0.937685	0.99278
SSB171&SLB570	DDB0218131	1.01217	1.08919	1.41772	1.93919	1.9117	1.88376	1.75577
SLB124	DDB0218167	0.947235	0.710337	0.509271	0.35608	0.356853	0.358063	0.514506
SSH106	DDB0218170	0.954844	0.905245	0.794895	0.643703	0.600394	0.680211	0.799983
SLF270	DDB0218287	0.950922	0.787835	0.841169	1.05813	1.27804	1.534	1.29689
VSG469	DDB0218319	0.97339	0.908877	0.740353	0.686308	0.661398	0.688115	0.787309
SSL777	DDB0218327	1.11626	0.747459	0.646196	0.627308	0.633831	0.826851	0.89152
SSM424	DDB0218347	0.807552	1.2463	1.62799	1.83459	1.96143	2.43148	2.33139
SLF225	DDB0218348	0.976289	0.975602	0.806539	0.786322	0.663727	0.741564	0.900921
SLI455	DDB0218351	1.00351	0.836887	0.62161	0.582063	0.606501	0.770136	0.85607
SLF146	DDB0218429	0.972848	1.48388	1.86201	1.57484	1.50185	1.05702	0.826856
SSC372	DDB0218469	0.951438	1.94031	2.73044	2.70118	2.98028	1.77469	1.04782
SLE805	DDB0218520	0.997127	1.20156	1.56069	1.39532	1.35587	1.21824	1.05511
VSE857	DDB0218525	1.01072	0.829397	0.690566	0.771271	0.670045	0.654063	0.737611
SSJ747	DDB0218582	0.903288	0.728051	0.479955	0.408704	0.449644	0.512662	0.570191
SSD485	DDB0218583	0.99422	1.31304	1.73526	1.75819	1.76299	1.74169	1.31884
VSE327	DDB0218589	1.05292	1.53791	1.70564	1.62748	1.45143	1.112	1.04045
VSB838	DDB0218606	0.990269	0.963884	0.757602	0.538755	0.581435	0.594873	0.676362
VSB701	DDB0218607	0.902625	0.90362	0.683072	0.933721	0.671371	0.525382	0.459628
SLJ191	DDB0218638	0.995288	1.34791	1.67854	1.46924	1.29936	0.873038	0.776066
SLA886	DDB0218661	0.938108	0.868451	0.641989	0.611854	0.664333	0.767039	0.878572
SSB885	DDB0218707	0.956571	0.910224	0.699831	0.605572	0.638255	0.850723	0.951231
SSE376	DDB0218719	0.978925	0.881538	0.645152	0.521811	0.615918	0.608229	0.729571
SLD292	DDB0218772	0.954575	1.0598	1.50859	1.31194	1.26518	1.11008	1.05556
SSD250	DDB0218791	1.04029	0.778332	0.629766	0.642445	0.587821	0.71143	0.686761
SLE349	DDB0218810	1.09666	0.804136	0.618945	0.628227	0.619134	0.834655	0.979624
SSE728	DDB0218815	1.04601	0.798411	0.648077	0.84029	0.806675	1.03869	1.06904
SLC694	DDB0219237	0.953847	0.922446	0.74535	0.646073	0.707513	0.869878	1.00355
VSG586	DDB0219241	0.99411	0.929164	0.809679	0.651943	0.467383	0.597351	0.609129
SSG272	DDB0219244	0.936758	1.25673	1.9702	2.7891	3.05861	3.29047	3.61852
SSD280	DDB0219248	1.01099	0.902548	1.2759	2.24209	2.88616	2.9976	2.0617
SSI483	DDB0219255	0.955081	0.952964	1.20873	1.53416	1.49779	1.04039	0.9036
VSG683	DDB0219302	0.97718	0.861198	0.756033	0.618105	0.622332	0.682326	0.69451
SLC349	DDB0219355	0.964987	0.726719	0.529774	0.458258	0.490594	0.688793	0.855189
SSL766	DDB0219369	0.970069	1.45257	3.30111	3.83768	3.18211	1.09469	0.759144
SSC321	DDB0219436	0.967741	0.848287	0.705021	0.455462	0.500541	0.567315	0.634414
SLB469	DDB0219464	0.981194	0.833428	0.531371	0.509225	0.463455	0.428606	0.46754
SLK740	DDB0219496	0.941546	1.26448	1.80614	1.48829	1.31783	0.854143	0.900465
VSA218	DDB0219578	0.941094	0.774939	0.543824	0.681479	0.859318	0.72763	0.620167
VSB861	DDB0219627	1.01105	0.831217	0.60148	0.651966	0.710176	0.89509	1.00748
SLF133	DDB0219654	1.04415	0.901764	0.674536	0.609242	0.547462	0.66556	0.959787
SSH841	DDB0219701	0.983591	1.68196	2.73511	3.47338	3.6998	3.62039	3.41113
SSA716	DDB0219849	1.04434	1.01316	1.28712	1.61675	1.72904	1.03008	0.976299
SSE485	DDB0219864	1.05209	1.07997	0.805561	0.853316	0.79313	1.21532	2.1014
VSA563	DDB0219884	0.969341	0.757737	0.637542	0.451688	0.460091	0.635767	0.820071
X54062	DDB0219923	0.986145	0.841584	0.748763	0.713558	0.59427	0.672439	0.774928
SLG776	DDB0219927	1.00689	0.782871	0.561816	0.541556	0.638422	0.901752	0.955822
SLB321	DDB0219929	0.993355	0.768109	0.545064	0.633236	0.632556	0.804323	0.848948
SSM651	DDB0219947	1.00285	1.35578	2.00411	1.88328	1.45587	1.10405	1.04611
SLC339	DDB0219974	1.03011	0.76137	0.651551	0.447668	0.463288	0.568988	0.730863
SSI714	DDB0219979	0.989373	0.953129	0.882218	1.15941	1.22118	1.74485	1.994
SSB372	DDB0220027	0.937115	1.15944	2.37919	2.18731	2.53114	2.26583	1.68257
SSK802	DDB0220437	1.06324	0.999108	0.871305	1.07755	1.20174	1.69215	1.60777
SSH348	DDB0220444	0.831597	0.707116	0.566283	0.596006	0.671004	1.21929	1.13168
SLI709	DDB0220638	0.937034	0.75365	0.562458	0.514595	0.551967	0.802092	0.750997
SSK228	DDB0220657	1.00872	1.21706	1.53423	1.66539	1.55037	1.60737	1.4972
VSC321	DDB0229344	0.972917	0.997988	2.04073	1.91404	1.74654	0.872529	0.609351
SSC740	DDB0229433	1.12728	1.23124	1.5455	1.47837	1.39627	0.788327	0.821959
SSD488	DDB0229453	0.846187	0.894372	0.679263	0.541153	0.564581	0.614034	0.821127
SSM675	DDB0229845	0.89896	1.358	1.74609	1.2327	1.30906	1.04509	0.964516
SLA394	DDB0229864	1.02172	0.901797	0.572508	0.663804	0.631876	0.853291	0.982323
SLI604	DDB0229908	1.01429	0.90959	1.09908	1.23154	1.51583	1.35768	1.1633
VSH428	DDB0229909	1.02931	0.802677	0.603721	0.666482	0.752105	0.673121	0.614258
VSH352	DDB0229959	0.906695	0.996017	0.789353	0.730894	0.582441	0.645876	0.699664
SSE492	DDB0229960	0.900717	0.817328	0.817167	0.720031	0.597103	0.671569	0.720542
SSB491	DDB0229962	0.922753	0.972581	0.839335	0.767503	0.631589	0.669381	0.78454
SSK452	DDB0229969	1.01607	1.08769	1.54177	1.5399	1.29243	0.686605	0.67227
SLI566	DDB0229992	0.944258	0.776206	0.686787	0.539663	0.509395	0.468014	0.474236
SLJ509	DDB0230011	0.990892	1.19023	1.33884	1.15512	1.57406	1.74102	1.67288
SSM478	DDB0230022	0.946372	1.15862	0.844787	0.741221	0.637653	1.02168	0.820019
SLA276	DDB0230023	0.923525	0.961166	0.699555	0.703198	0.588797	0.695539	0.790934
SSE645	DDB0230024	0.953143	1.05556	0.76137	0.835995	0.565771	0.607945	0.705034
VSI382	DDB0230034	1.01489	0.497007	0.644094	0.498075	0.579184	0.480782	0.492635
SSM605	DDB0230051	0.998754	1.21965	1.65497	1.52904	1.3681	1.09865	1.13622
SLK745	DDB0230052	0.92205	0.680204	0.539275	0.405257	0.471427	0.480294	0.578478
VSH185	DDB0230068	0.939638	0.973681	0.940454	0.563675	0.452248	0.346548	0.40813
SLB742	DDB0230070	1.01088	0.873265	0.576958	0.458758	0.350575	0.370809	0.447049
SSA106	DDB0230072	0.956051	0.738679	0.611238	0.446302	0.472436	0.470946	0.491407
SSG701	DDB0230084	1.00711	0.88186	0.588854	0.456199	0.494195	0.495156	0.632953
SSK605&SLB213	DDB0230088	0.928244	0.798124	0.542927	0.444885	0.407629	0.495357	0.701874
SLD508	DDB0230092	0.945966	0.762952	0.607678	0.58632	0.543726	0.681955	0.752446
SLD334	DDB0230093	1.00317	1.14952	1.46475	1.63997	1.67915	1.60168	1.2945
SLI892	DDB0230095	0.992941	0.841688	0.65183	0.523238	0.440592	0.398003	0.557145
SSE878	DDB0230118	0.981497	0.987353	0.842028	0.706137	0.545251	0.479982	0.547263
VSG248	DDB0230137	0.924345	0.869323	0.739043	0.572466	0.5508	0.811834	0.865198
SLH834	DDB0230149	0.807396	1.00801	0.701248	0.59693	0.652114	0.599373	0.688443
SSI266	DDB0230153	0.967218	0.887329	0.848109	0.721913	0.604138	0.715167	0.721836
SSH878	DDB0230155	0.991369	0.994428	0.806847	0.704534	0.647195	0.708338	0.735486
VSC817	DDB0230162	0.996011	0.98408	0.881824	0.594943	0.57039	0.569035	0.576236
SLG678	DDB0230168	1.0512	0.857764	0.496759	0.588792	0.549803	0.867788	0.948363
SLD354	DDB0230185	0.992591	0.932999	0.650001	0.700401	0.864599	0.963046	0.980259
SLG304	DDB0230190	0.977622	0.785801	0.600408	0.588468	0.628051	0.842775	0.917789
SSC849	DDB0230192	1.08547	0.780816	0.62782	0.637322	0.718158	0.929001	0.947323
SLD891	DDB0230193	1.02888	0.914101	0.64771	0.68007	0.705966	0.906252	0.898326
SSD213	DDB0231036	0.953976	0.956974	0.797635	0.510571	0.461523	0.549037	0.801822
SSF663	DDB0231065	0.991639	0.851179	0.661079	0.646356	0.786761	1.03179	1.07364
VSD278	DDB0231066	1.04997	1.13358	0.927144	0.78812	0.642639	0.808483	0.777861
SLG272	DDB0231108	1.00324	0.671368	0.543002	0.560665	0.613693	0.656903	0.648069
SLE739	DDB0231138	0.971314	0.878585	0.702958	0.577473	0.572411	0.740664	0.888936
SSE391	DDB0231150	0.93245	1.00176	0.879741	0.696275	0.608472	0.67829	0.716677
SSH338	DDB0231151	0.911393	0.937418	0.843636	0.690163	0.639281	0.724063	0.742519
SSK192	DDB0231185	1.05079	0.929697	1.21733	1.52036	1.45449	0.992731	0.908674
SLH692	DDB0231192	0.794947	1.13345	0.847052	0.898975	0.654444	0.679651	0.841147
SSE562	DDB0231199	1.0704	1.459	1.96441	1.89239	1.43726	0.939349	0.871367
SLH759	DDB0231241	0.856318	0.984171	0.910872	0.85601	0.590649	0.710947	0.765756
SSD674	DDB0231245	0.953368	0.788088	0.609836	0.587459	0.616	0.997757	1.04928
SSC793	DDB0231286	0.991485	0.692253	0.562769	0.50685	0.515742	0.464239	0.414926
SLF176	DDB0231288	0.96242	0.89538	0.657227	0.64789	0.637101	0.744614	0.691872
VSJ607	DDB0231295	0.95825	0.835259	0.745523	0.675812	0.649783	0.644751	0.675195
SLG306	DDB0231305	0.961018	0.771278	0.538291	0.544262	0.652683	0.996243	1.19518
SLA552	DDB0231311	0.946956	0.950117	0.770701	0.632053	0.672578	0.690005	0.702147
SLE204&VSE713	DDB0231333	0.941578	0.880028	0.620765	0.555611	0.567561	0.638102	0.72307
SSL471	DDB0231338	0.971839	0.950086	0.804429	0.722506	0.606752	0.626613	0.685017
SSM734	DDB0231355	0.942332	0.807451	0.737798	0.667411	0.614483	0.837493	0.875141
SSE444	DDB0231374	0.989328	0.995328	1.036	0.970213	0.930918	0.72375	0.65442
SSD234	DDB0231376	0.993892	0.795192	0.658721	0.509721	0.673548	0.735609	0.828625
VSK159	DDB0231380	1.05495	0.947663	0.796185	0.68439	0.623938	0.649499	0.737278
SSL285	DDB0231382	0.985145	1.4201	1.85614	2.10542	2.30039	1.3114	0.879536
SSH635	DDB0231385	0.94613	0.649141	0.544977	0.550815	0.6572	0.946759	1.0962
SLJ273	DDB0231387	1.03114	0.787709	0.608648	0.544831	0.572072	0.71814	0.857121
SSE273	DDB0231393	0.977673	1.16136	1.53278	1.55007	1.49799	1.08387	1.02229
SLB490	DDB0231397	1.01927	0.899789	0.691968	0.649252	0.785146	1.0293	1.04169
SLC235	DDB0231414	1.06603	0.642089	0.625936	0.880742	0.913859	0.790611	0.73434
SLJ138	DDB0231423	0.885141	0.750808	0.644635	0.639012	0.76942	0.934136	1.06069
SSH345	DDB0231429	0.940147	0.671257	0.543593	0.506443	0.559402	0.447643	0.398722
SSA211&SSE202	DDB0231434	1.014	1.02239	1.01165	0.834212	0.844343	0.644903	0.64101
SSB192	DDB0231436	1.03653	1.28511	1.3991	1.52696	1.29242	1.02804	1.01522
SLA391	DDB0231438	0.972094	0.894616	0.704297	0.588684	0.554392	0.518688	0.578797
SLH684	DDB0231448	0.916432	0.915746	0.91018	0.632403	0.666442	0.759238	0.848476
SLH532	DDB0231456	1.06053	1.02681	0.763308	0.791652	0.621067	0.705602	0.768842
SSH168	DDB0231462	0.983794	1.01179	1.04172	1.34715	1.39987	1.66929	1.42128
SLD763	DDB0231470	1.00865	0.92469	1.26585	1.94415	2.07645	1.83181	1.1094
SSL394	DDB0231471	0.980158	1.51804	3.10415	4.89237	4.73711	3.47463	1.98582
SLH557	DDB0231475	0.991204	1.12285	1.04621	0.982393	1.03221	0.812274	0.661009
SLB105	DDB0231480	1.01598	0.807227	0.63653	0.704108	0.709621	0.825883	0.744837
SLC679	DDB0231494	1.09694	1.05769	0.49657	0.346284	0.26416	0.339242	0.470442
VSF477	N/A	0.964695	0.886243	0.894627	0.668747	0.560764	0.486222	0.671506
SSI654	N/A	0.98622	1.40022	1.80325	2.06761	1.59229	1.13338	1.03357
SLK151	N/A	0.893065	0.966708	0.80702	0.713651	0.654727	0.741443	0.770655
SLA124	N/A	0.949972	0.992938	0.715046	0.550293	0.593199	0.768904	1.17345
SSH589	N/A	1.01171	0.896837	0.689465	0.739875	0.62611	0.677547	0.739986
VSD851	N/A	1.09165	0.658313	0.450979	0.412706	0.466498	0.564812	0.614718
SLH411	N/A	0.936472	0.940561	0.7147	0.57379	0.711497	0.747409	0.753823
SSJ235	N/A	1.03286	1.07024	1.38491	1.80053	1.37303	0.902473	0.800806
VSK180	N/A	0.976335	0.737201	0.58237	0.603238	0.714326	0.887772	0.878743
SLJ593	N/A	0.870068	1.05817	0.942638	0.763968	0.605841	0.716599	0.778113
VSF176	N/A	0.960307	1.12171	1.63432	2.26453	1.84021	1.23252	0.983543
SSA784	N/A	1.0034	1.34877	1.75696	1.95407	1.72325	1.65813	1.63467
SSE117	N/A	1.03166	0.965499	1.26889	1.51483	1.53181	1.03591	0.981812
VSI792	N/A	1.07104	1.53185	2.59669	3.23721	2.84601	1.38975	1.03653
SSJ161	N/A	1.001	1.84735	2.9789	3.17225	3.28219	2.30784	1.44987
VSA112	N/A	1.18851	1.53073	2.04863	2.61152	2.35279	1.24222	1.26496
SLA110	N/A	0.97763	1.2481	1.81563	2.19559	2.09818	1.33627	0.849876
SSM462	N/A	0.977528	1.08688	1.7662	2.09704	2.10962	1.34117	1.02566
SSL845	N/A	1.09381	1.09304	1.43119	2.0963	1.94957	2.15066	2.39625
SSL763	N/A	0.949011	1.26771	1.6939	2.05197	1.8987	1.07518	0.85783
SSL878	N/A	0.955201	1.2397	1.60447	1.98322	2.05613	2.43873	2.34756
SSK707	N/A	0.924871	1.07306	1.59346	1.95627	2.22899	1.68832	1.30915
SSH187	N/A	0.922434	1.31311	1.45393	1.88925	1.59548	2.01043	1.99792
SSB214	N/A	0.983279	1.20387	1.57597	1.64781	1.78487	1.38126	0.91838
VSB561	N/A	1.04938	0.955492	1.16108	1.64679	1.47998	1.12159	0.999422
VSC645	N/A	1.00253	1.19629	1.38539	1.63607	1.53799	1.62402	1.5788
SSJ340	N/A	1.03883	0.802971	1.06157	1.59872	1.54869	1.09304	0.948796
SLK629	N/A	0.870773	1.19054	1.53797	1.26809	1.37737	0.956442	0.967016
VSG620	N/A	1.06814	1.16507	0.856124	0.696568	0.604406	0.999644	1.55369
VSA566	N/A	0.928518	0.874447	0.645689	0.376136	0.394427	0.488614	0.859014
VSE888	N/A	1.04041	0.821736	0.620896	0.415929	0.349098	0.401365	0.513555
VSB790	N/A	0.910852	0.814549	0.60682	0.44145	0.382592	0.440875	0.560903
SSB265	N/A	1.03483	0.798831	0.48874	0.496741	0.494407	0.750564	0.942587
VSK133	N/A	1.02418	0.741575	0.502175	0.516813	0.501367	0.647605	0.717245
SLJ812	N/A	0.934035	0.792179	0.535469	0.577924	0.70377	1.30797	1.22135
SLJ596	N/A	0.989284	0.929917	0.808312	0.619092	0.822882	1.00824	1.1153
SSL615	N/A	0.936602	0.839842	0.695415	0.621028	0.595798	0.631423	0.719776
SLJ519	N/A	0.901984	0.690104	0.515579	0.640103	0.691574	1.15788	1.14082
VSF328	N/A	0.984947	0.867366	0.663057	0.698687	0.582593	0.663928	0.647899
SLG745	N/A	1.11631	0.891047	0.669146	0.68641	0.654793	0.853693	0.923458
VSD157	N/A	1.03873	0.84864	0.640481	0.695202	0.688985	0.862426	0.93905
VSD334	N/A	1.01905	0.712049	0.649712	1.00593	1.25972	0.810145	0.562347
SLI272	N/A	0.897716	1.14538	0.984652	0.891163	0.943506	0.820696	0.59896
VSJ507	N/A	1.05008	0.893652	0.854719	0.976169	0.923945	0.71597	0.653004
SSC387	N/A	0.990015	1.07883	1.31123	1.43534	1.74427	1.46266	1.38076
SLD725	N/A	1.00487	1.15565	1.10928	1.23184	1.24751	1.40109	1.58115
SLH679	N/A	0.937097	0.829111	0.664849	0.541247	0.515965	0.693677	0.760254
SSM495	N/A	0.967569	0.725802	0.449059	0.358694	0.378439	0.543656	0.892868
SSJ294	N/A	1.00343	0.848532	0.649489	0.886337	0.892136	1.09028	1.04816
SLC806	N/A	0.908036	1.06123	0.800977	0.760339	0.597178	0.757869	0.870686
VSD856	N/A	1.00111	0.698226	0.522436	0.356536	0.338106	0.425499	0.610069
SSM860	N/A	0.898173	0.825704	0.69446	0.609251	0.841485	0.960954	1.18195
VSJ349	N/A	0.978825	1.02443	0.976184	0.899468	0.96729	1.75227	2.78348
VSD847	N/A	1.01382	0.78527	0.646945	0.665281	0.625696	0.709763	0.726594
VSI166	N/A	1.07818	1.85163	1.96498	2.04232	1.55208	1.14538	1.02775
VSK264	N/A	1.02923	1.6099	1.78071	1.84651	1.45144	1.08193	1.3
VSK493	N/A	1.03958	1.45716	1.76495	1.77669	1.7592	1.16913	1.04009
SSM375	N/A	1.02327	1.12151	1.30731	1.63853	1.52371	1.1707	1.11589
VSJ504	N/A	1.11301	1.33299	0.714125	0.490097	0.422195	0.382225	0.535109
VSD763	N/A	1.11878	0.864715	0.565384	0.601843	0.530936	0.556725	0.607079
VSG352	N/A	1.00323	0.814755	0.832497	0.606933	0.570974	0.493662	0.456412
VSB434	N/A	1.06589	1.66308	2.45973	2.2766	1.50692	0.860191	0.808756
SSA288	N/A	0.963254	1.37887	1.69905	2.22992	2.1318	2.41236	2.30838
SSG739	N/A	1.04423	1.20424	1.61952	1.76116	2.05266	2.0484	1.92177
SSH312	N/A	0.952181	1.07739	1.50309	1.69717	1.76887	1.30159	1.07729
SSB803	N/A	0.953425	1.25971	1.91366	1.65057	1.59447	1.19676	1.06042
VSA766	N/A	1.05868	1.27786	1.49827	1.64653	1.60457	1.42392	1.27889
SSC103	N/A	1.06828	1.34514	1.69344	1.63428	1.42259	1.27257	1.11728
SSM713	N/A	0.888932	0.893538	1.37845	1.54964	1.72403	1.30143	1.07203
SLG336	N/A	1.00287	1.05028	1.35823	1.35571	1.76844	1.51535	1.18983
VSB586	N/A	1.04676	1.32864	1.04981	0.979382	1.00254	1.75467	1.72722
VSF392	N/A	1.03007	1.74947	2.30567	1.44459	1.05421	0.787819	0.66137
VSG238	N/A	0.830784	1.43139	1.96253	1.3529	1.05763	0.68524	0.540261
VSE667	N/A	0.96737	1.95049	1.84413	1.44096	1.167	0.920906	0.911714
VSD270	N/A	0.995115	1.5904	1.83515	1.40058	1.1183	0.717709	0.552999
VSH237	N/A	0.915961	1.44333	1.69471	1.03244	0.876811	0.840682	0.812019
SSD479	N/A	1.04746	1.1567	1.57711	1.33083	1.13508	0.931338	0.796893
SSC790	N/A	1.05114	1.17809	1.57151	1.45422	1.23366	0.956851	0.949715
SLC204	N/A	1.00539	1.16427	1.5714	1.24224	1.24465	1.06747	1.00782
SSI225	N/A	0.948345	1.1492	1.51281	1.3719	1.25164	0.936346	0.948692
SSK831	N/A	0.984224	0.688951	0.558012	0.592212	0.568858	0.716884	0.775991
SLG424	N/A	0.998314	0.845116	0.68231	0.59967	0.651986	0.748454	0.790645
VSH411	N/A	1.02815	0.904841	0.823116	0.663567	0.652638	0.672871	0.70542
VSJ122	N/A	1.00232	0.987374	0.951095	0.725215	0.658976	0.615562	0.619991
SSH161	N/A	1.05411	0.827927	0.610142	0.739328	0.765517	0.94291	1.12106
VSC705	N/A	1.03083	0.882821	0.666077	0.718582	0.716793	0.855537	1.37081
SLB626	N/A	1.01336	1.2898	1.21271	1.08438	0.79038	0.728662	0.552937
VSG622	N/A	1.06831	1.68312	2.00763	1.15488	0.900214	0.672395	0.615478
VSH687	N/A	0.931995	1.16421	1.49762	1.27184	1.09625	0.908829	0.620538
