# Supplementary material for: STATc is a key regulator of the transcriptional response to hyperosmotic shock
Source: BMC Genomics. 2007 May 21;8:123. doi: 10.1186/1471-2164-8-123 (PMC1888708; doi:10.1186/1471-2164-8-123)
Supplement: Additional file 2 — Enriched GO terms of the time course of sorbitol treatment. Complete list of enriched biological process, molecular function and cellular component GO terms of clusters 1 to 4 of the 2 hours time course of sorbitol treatment. [file 1471-2164-8-123-S2.xls]

## Sheet: Sheet1
Additional file 2. List of enriched biological process, molecular function and cellular component GO terms of the clusters of the time course of sorbitol treatment.
Cluster 1	GO_ID	List	Total	Enrichment	P_value	GO_level	GO_Annotation
Biological process	GO:0050789	6	481	2.63275	0.032	2	regulation of biological process
	GO:0009057	3	120	5.27647	0.019	5	macromolecule catabolism
	GO:0043285	3	71	8.91798	0.005	5	biopolymer catabolism
	GO:0030163	3	66	9.59358	0.005	6	protein catabolism
	GO:0031154	2	12	35.1765	0.002	6	culmination during fruiting body formation
	GO:0006508	5	188	5.61327	0.002	7	proteolysis
	GO:0008154	2	35	12.0605	0.012	6	actin polymerization and/or depolymerization
Cellular component	GO:0000502	2	28	15.9545	0.015	4	proteasome complex (sensu Eukaryota)
	GO:0000267	3	70	9.57273	0.015	3	cell fraction
	GO:0005625	2	33	13.5372	0.015	4	soluble fraction
Cluster 2
Biological process	GO:0000003	9	180	2.94098	0.003	2	reproduction
	GO:0019953	4	59	3.98777	0.034	3	sexual reproduction
	GO:0048232	3	34	5.18997	0.034	5	male gamete generation
	GO:0007283	3	34	5.18997	0.034	6	spermatogenesis
	GO:0009605	9	160	3.30861	0.002	4	response to external stimulus
	GO:0042330	5	53	5.54903	0.002	5	taxis
	GO:0009453	3	19	9.28732	0.017	6	energy taxis
	GO:0042594	5	103	2.85532	0.034	5	response to starvation
	GO:0009314	3	31	5.69223	0.017	5	response to radiation
	GO:0009416	3	24	7.35246	0.017	6	response to light stimulus
	GO:0042331	3	19	9.28732	0.017	7	phototaxis
	GO:0042221	5	114	2.57981	0.049	5	response to chemical stimulus
	GO:0006935	5	53	5.54903	0.002	6	chemotaxis
	GO:0043170	36	1645	1.28724	0.034	4	macromolecule metabolism
	GO:0019538	26	1075	1.42262	0.034	5	protein metabolism
	GO:0043037	7	115	3.58033	0.003	7	translation
	GO:0005975	9	174	3.0424	0.003	5	carbohydrate metabolism
	GO:0044262	8	113	4.16422	0.001	6	cellular carbohydrate metabolism
	GO:0000270	3	13	13.5738	0.001	7	peptidoglycan metabolism
	GO:0009056	10	214	2.74858	0.003	4	catabolism
	GO:0016052	3	41	4.30388	0.034	6	carbohydrate catabolism
	GO:0051674	9	76	6.96549	0	4	localization of cell
	GO:0015986	2	21	5.60187	0.049	7	ATP synthesis coupled proton transport
	GO:0006754	2	21	5.60187	0.049	7	ATP biosynthesis
	GO:0007275	13	420	1.82061	0.034	2	development
	GO:0048608	5	96	3.06352	0.034	3	reproductive structure development
	GO:0030582	5	96	3.06352	0.034	4	fruiting body formation
	GO:0030587	5	96	3.06352	0.034	5	fruiting body formation (sensu Dictyosteliida)
	GO:0016192	6	126	2.80094	0.034	5	vesicle-mediated transport
	GO:0006897	5	81	3.63084	0.017	6	endocytosis
	GO:0015985	2	21	5.60187	0.049	7	energy coupled proton transport\, down electrochemical gradient
	GO:0042775	2	12	9.80328	0.017	7	ATP synthesis coupled electron transport (sensu Eukaryota)
	GO:0006082	11	254	2.54731	0.017	5	organic acid metabolism
	GO:0019752	11	254	2.54731	0.017	6	carboxylic acid metabolism
	GO:0006090	2	15	7.84262	0.034	7	pyruvate metabolism
	GO:0006091	11	265	2.44157	0.017	5	generation of precursor metabolites and energy
	GO:0006119	4	34	6.91996	0.003	6	oxidative phosphorylation
	GO:0015980	5	81	3.63084	0.017	6	energy derivation by oxidation of organic compounds
	GO:0006092	4	58	4.05653	0.017	7	main pathways of carbohydrate metabolism
	GO:0045333	3	22	8.02086	0.017	7	cellular respiration
	GO:0042773	2	12	9.80328	0.017	7	ATP synthesis coupled electron transport
	GO:0051186	7	116	3.54946	0.017	5	cofactor metabolism
	GO:0006732	7	102	4.03664	0.002	6	coenzyme metabolism
	GO:0006084	5	30	9.80328	0	7	acetyl-CoA metabolism
	GO:0044260	27	1064	1.4926	0.017	5	cellular macromolecule metabolism
	GO:0044267	25	1052	1.39781	0.034	6	cellular protein metabolism
	GO:0006457	6	62	5.69223	0.001	7	protein folding
	GO:0008154	3	35	5.04169	0.034	6	actin polymerization and/or depolymerization
	GO:0044248	9	197	2.68719	0.017	5	cellular catabolism
	GO:0051187	3	19	9.28732	0.017	6	cofactor catabolism
	GO:0009109	3	19	9.28732	0.017	7	coenzyme catabolism
	GO:0044275	3	41	4.30388	0.034	7	cellular carbohydrate catabolism
	GO:0016998	3	10	17.6459	0.001	6	cell wall catabolism
	GO:0009059	11	327	1.97864	0.034	6	macromolecule biosynthesis
	GO:0006412	11	303	2.13537	0.017	7	protein biosynthesis
	GO:0043038	3	42	4.20141	0.034	7	amino acid activation
	GO:0042127	2	14	8.40281	0.034	5	regulation of cell proliferation
	GO:0051128	3	27	6.53552	0.017	5	regulation of cell organization and biogenesis
	GO:0008064	2	19	6.19155	0.049	6	regulation of actin polymerization and/or depolymerization
	GO:0030029	5	90	3.26776	0.034	7	actin filament-based process
	GO:0051301	6	63	5.60187	0.001	4	cell division
	GO:0000910	6	56	6.30211	0	5	cytokinesis
	GO:0048515	3	26	6.78689	0.017	4	spermatid differentiation
	GO:0048468	3	47	3.75445	0.049	4	cell development
	GO:0007286	3	26	6.78689	0.017	5	spermatid development
	GO:0007291	3	24	7.35246	0.017	6	sperm individualization
	GO:0007610	9	100	5.29377	0	2	behavior
	GO:0007626	9	92	5.7541	0	3	locomotory behavior
	GO:0040011	9	83	6.37804	0	4	locomotion
	GO:0006928	9	76	6.96549	0	5	cell motility
Molecular function	GO:0008565	3	45	4.09583	0.041	3	protein transporter activity
	GO:0015077	3	43	4.28634	0.038	5	monovalent inorganic cation transporter activity
	GO:0015078	3	39	4.72596	0.034	6	hydrogen ion transporter activity
	GO:0046933	2	20	6.14375	0.045	7	hydrogen-transporting ATP synthase activity\, rotational mechanism
	GO:0005489	4	76	3.23355	0.04	3	electron transporter activity
	GO:0005386	6	130	2.83558	0.025	3	carrier activity
	GO:0015399	5	70	4.38839	0.008	4	primary active transporter activity
	GO:0015405	4	57	4.3114	0.02	5	P-P-bond-hydrolysis-driven transporter activity
	GO:0015450	2	10	12.2875	0.017	6	protein translocase activity
	GO:0046961	2	19	6.46711	0.041	7	hydrogen-transporting ATPase activity\, rotational mechanism
	GO:0008553	2	7	17.5536	0.008	7	hydrogen-exporting ATPase activity\, phosphorylative mechanism
	GO:0005200	4	47	5.22872	0.011	3	structural constituent of cytoskeleton
	GO:0016624	2	6	20.4792	0.007	5	oxidoreductase activity\, acting on the aldehyde or oxo group of donors\, disulfide as acceptor
	GO:0016651	3	22	8.37784	0.008	4	oxidoreductase activity\, acting on NADH or NADPH
	GO:0016886	3	48	3.83984	0.046	4	ligase activity\, forming phosphoric ester bonds
	GO:0008452	3	43	4.28634	0.038	5	RNA ligase activity
	GO:0016875	3	43	4.28634	0.038	4	ligase activity\, forming carbon-oxygen bonds
	GO:0016876	3	43	4.28634	0.038	5	ligase activity\, forming aminoacyl-tRNA and related compounds
	GO:0004812	3	43	4.28634	0.038	6	tRNA ligase activity
	GO:0003796	2	11	11.1705	0.02	6	lysozyme activity
	GO:0005515	17	397	2.63082	0	3	protein binding
	GO:0051082	4	14	17.5536	0	4	unfolded protein binding
	GO:0003779	4	79	3.11076	0.043	5	actin binding
	GO:0051015	2	13	9.45192	0.025	6	actin filament binding
Cellular component	GO:0043226	40	1409	1.2917	0.022	2	organelle
	GO:0031252	4	44	4.13636	0.022	3	leading edge
	GO:0005622	50	1844	1.23373	0.022	3	intracellular
	GO:0031461	2	6	15.1667	0.022	5	cullin-RING ubiquitin ligase complex
	GO:0019005	2	6	15.1667	0.022	6	SCF ubiquitin ligase complex
	GO:0043229	40	1409	1.2917	0.022	4	intracellular organelle
	GO:0005856	10	179	2.5419	0.022	4	cytoskeleton
	GO:0015629	8	106	3.43396	0.022	5	actin cytoskeleton
	GO:0005885	2	9	10.1111	0.022	6	Arp2/3 protein complex
	GO:0005737	41	1043	1.78859	0	4	cytoplasm
	GO:0045254	2	5	18.2	0.022	5	pyruvate dehydrogenase complex
	GO:0005739	13	261	2.26628	0.022	5	mitochondrion
	GO:0016282	4	39	4.66667	0.022	5	eukaryotic 43S preinitiation complex
	GO:0005852	2	6	15.1667	0.022	6	eukaryotic translation initiation factor 3 complex
	GO:0005783	5	74	3.07432	0.022	5	endoplasmic reticulum
	GO:0005938	5	41	5.54878	0.022	5	cell cortex
	GO:0030863	2	10	9.1	0.022	6	cortical cytoskeleton
	GO:0030864	2	8	11.375	0.022	7	cortical actin cytoskeleton
	GO:0042995	4	44	4.13636	0.022	3	cell projection
	GO:0031143	3	20	6.825	0.022	4	pseudopodium
Cluster 3
Biological process	GO:0045324	2	4	19.9333	0.004	7	late endosome to vacuole transport
	GO:0007275	22	420	2.08825	0.001	2	development
	GO:0031154	3	12	9.96667	0.003	6	culmination during fruiting body formation
	GO:0006979	4	20	7.97333	0.001	6	response to oxidative stress
	GO:0000082	2	2	39.8667	0.001	7	G1/S transition of mitotic cell cycle
	GO:0030154	10	123	3.24119	0.001	3	cell differentiation
	GO:0030435	6	29	8.24828	0	4	sporulation
Molecular function	GO:0005215	17	408	1.74291	0.023	2	transporter activity
	GO:0015267	3	27	4.64775	0.032	3	channel or pore class transporter activity
	GO:0015268	3	27	4.64775	0.032	4	alpha-type channel activity
	GO:0005216	3	27	4.64775	0.032	5	ion channel activity
	GO:0015662	3	31	4.04804	0.043	6	ATPase activity\, coupled to transmembrane movement of ions\, phosphorylative mechanism
	GO:0016564	3	14	8.96352	0.006	3	transcriptional repressor activity
	GO:0003774	3	29	4.32722	0.038	2	motor activity
	GO:0000146	2	7	11.9514	0.017	3	microfilament motor activity
	GO:0030234	6	101	2.48494	0.039	2	enzyme regulator activity
	GO:0004857	3	13	9.65303	0.005	3	enzyme inhibitor activity
	GO:0005095	2	4	20.9149	0.005	4	GTPase inhibitor activity
	GO:0005096	2	12	6.97163	0.039	4	GTPase activator activity
	GO:0005099	2	3	27.8865	0.003	5	Ras GTPase activator activity
	GO:0004674	11	242	1.90135	0.035	7	protein serine/threonine kinase activity
	GO:0016769	3	15	8.36596	0.008	4	transferase activity\, transferring nitrogenous groups
	GO:0008483	3	15	8.36596	0.008	5	transaminase activity
	GO:0004175	6	98	2.56101	0.035	5	endopeptidase activity
	GO:0005515	19	397	2.00193	0.004	3	protein binding
	GO:0042802	5	10	20.9149	0	4	protein self binding
	GO:0046983	5	25	8.36596	0	4	protein dimerization activity
	GO:0042803	5	8	26.1436	0	5	protein homodimerization activity
	GO:0005522	2	9	9.29551	0.027	4	profilin binding
	GO:0051219	3	9	13.9433	0.002	4	phosphoprotein binding
	GO:0019899	3	30	4.18298	0.04	4	enzyme binding
	GO:0051020	3	22	5.70406	0.022	5	GTPase binding
	GO:0031267	3	22	5.70406	0.022	6	small GTPase binding
	GO:0017048	3	15	8.36596	0.008	7	Rho GTPase binding
	GO:0008092	6	87	2.88481	0.025	4	cytoskeletal protein binding
	GO:0003779	6	79	3.17695	0.017	5	actin binding
	GO:0003785	2	13	6.43535	0.043	6	actin monomer binding
Cluster 4
Biological process	GO:0007582	171	3393	1.04525	0.003	2	physiological process
	GO:0009266	3	9	6.91329	0.022	5	response to temperature stimulus
	GO:0009408	3	8	7.77746	0.022	6	response to heat
	GO:0008152	154	2631	1.21397	0	3	metabolism
	GO:0044238	135	2231	1.25499	0	4	primary metabolism
	GO:0006629	23	205	2.32691	0	5	lipid metabolism
	GO:0006807	18	178	2.09729	0.002	4	nitrogen compound metabolism
	GO:0005975	17	174	2.02631	0.004	5	carbohydrate metabolism
	GO:0044262	15	113	2.75308	0	6	cellular carbohydrate metabolism
	GO:0009056	21	214	2.03522	0.002	4	catabolism
	GO:0016052	8	41	4.04681	0.001	6	carbohydrate catabolism
	GO:0000272	2	5	8.29595	0.027	6	polysaccharide catabolism
	GO:0009058	72	598	2.49711	0	4	biosynthesis
	GO:0042592	6	24	5.18497	0.002	3	homeostasis
	GO:0050801	3	14	4.44426	0.03	4	ion homeostasis
	GO:0006885	2	6	6.9133	0.048	5	regulation of pH
	GO:0051453	2	5	8.29595	0.027	6	regulation of cellular pH
	GO:0045851	2	4	10.3699	0.027	6	pH reduction
	GO:0051452	2	4	10.3699	0.027	7	cellular pH reduction
	GO:0042593	3	5	12.4439	0.002	4	glucose homeostasis
	GO:0031155	3	9	6.91329	0.022	4	regulation of fruiting body formation
	GO:0031156	3	9	6.91329	0.022	5	regulation of fruiting body formation (sensu Dictyosteliida)
	GO:0031157	3	8	7.77746	0.022	6	regulation of aggregate size
	GO:0031158	2	3	13.8266	0.022	7	negative regulation of aggregate size
	GO:0002119	3	17	3.65998	0.048	5	larval development (sensu Nematoda)
	GO:0009987	165	3240	1.0562	0.027	2	cellular process
	GO:0050875	162	3072	1.0937	0.002	3	cellular physiological process
	GO:0006811	13	118	2.2849	0.004	5	ion transport
	GO:0006812	12	102	2.43999	0.003	6	cation transport
	GO:0015672	9	51	3.65998	0.001	7	monovalent inorganic cation transport
	GO:0030705	3	9	6.91329	0.022	6	cytoskeleton-dependent intracellular transport
	GO:0007018	3	8	7.77746	0.022	7	microtubule-based movement
	GO:0006818	9	31	6.02126	0	5	hydrogen transport
	GO:0015992	9	31	6.02126	0	6	proton transport
	GO:0015985	9	21	8.88852	0	7	energy coupled proton transport\, down electrochemical gradient
	GO:0044237	149	2376	1.30061	0	4	cellular metabolism
	GO:0006766	4	25	3.31838	0.03	5	vitamin metabolism
	GO:0006767	4	25	3.31838	0.03	6	water-soluble vitamin metabolism
	GO:0006082	24	254	1.95967	0.002	5	organic acid metabolism
	GO:0019752	24	254	1.95967	0.002	6	carboxylic acid metabolism
	GO:0006730	3	7	8.88852	0.003	5	one-carbon compound metabolism
	GO:0009117	24	94	5.29529	0	6	nucleotide metabolism
	GO:0009259	16	45	7.37418	0	7	ribonucleotide metabolism
	GO:0006220	4	11	7.54178	0.002	7	pyrimidine nucleotide metabolism
	GO:0019362	3	17	3.65998	0.048	7	pyridine nucleotide metabolism
	GO:0006163	16	43	7.71717	0	7	purine nucleotide metabolism
	GO:0009141	12	32	7.77746	0	7	nucleoside triphosphate metabolism
	GO:0009123	5	16	6.48121	0.002	7	nucleoside monophosphate metabolism
	GO:0046483	9	51	3.65998	0.001	5	heterocycle metabolism
	GO:0006091	35	265	2.73923	0	5	generation of precursor metabolites and energy
	GO:0006119	10	34	6.09997	0	6	oxidative phosphorylation
	GO:0015986	9	21	8.88852	0	7	ATP synthesis coupled proton transport
	GO:0015980	14	81	3.58467	0	6	energy derivation by oxidation of organic compounds
	GO:0006092	12	58	4.29101	0	7	main pathways of carbohydrate metabolism
	GO:0051186	20	116	3.57584	0	5	cofactor metabolism
	GO:0006732	19	102	3.86331	0	6	coenzyme metabolism
	GO:0006752	11	37	6.16591	0	7	group transfer coenzyme metabolism
	GO:0046034	10	22	9.42722	0	6	ATP metabolism
	GO:0006754	9	21	8.88852	0	7	ATP biosynthesis
	GO:0051258	5	32	3.24061	0.027	7	protein polymerization
	GO:0006457	7	62	2.3416	0.03	7	protein folding
	GO:0044247	2	5	8.29595	0.027	7	cellular polysaccharide catabolism
	GO:0044255	22	175	2.6073	0	5	cellular lipid metabolism
	GO:0008202	6	24	5.18497	0.002	6	steroid metabolism
	GO:0006643	8	65	2.5526	0.027	6	membrane lipid metabolism
	GO:0006665	4	26	3.19075	0.048	7	sphingolipid metabolism
	GO:0008610	11	108	2.1124	0.027	6	lipid biosynthesis
	GO:0006694	4	14	5.92568	0.004	7	steroid biosynthesis
	GO:0006636	2	6	6.9133	0.03	7	fatty acid desaturation
	GO:0044248	21	197	2.21085	0	5	cellular catabolism
	GO:0044270	5	41	2.52925	0.048	6	nitrogen compound catabolism
	GO:0044265	10	105	1.97523	0.03	6	cellular macromolecule catabolism
	GO:0044275	8	41	4.04681	0.001	7	cellular carbohydrate catabolism
	GO:0044249	65	536	2.5151	0	5	cellular biosynthesis
	GO:0009165	19	66	5.97057	0	6	nucleotide biosynthesis
	GO:0009260	15	43	7.23484	0	7	ribonucleotide biosynthesis
	GO:0006221	4	10	8.29595	0.002	7	pyrimidine nucleotide biosynthesis
	GO:0006164	15	41	7.58776	0	7	purine nucleotide biosynthesis
	GO:0009142	11	30	7.60462	0	7	nucleoside triphosphate biosynthesis
	GO:0009124	5	14	7.4071	0	7	nucleoside monophosphate biosynthesis
	GO:0019856	4	5	16.5919	0	7	pyrimidine base biosynthesis
	GO:0009113	2	3	13.8266	0.022	7	purine base biosynthesis
	GO:0009059	30	327	1.90274	0	6	macromolecule biosynthesis
	GO:0006412	29	303	1.98501	0	7	protein biosynthesis
	GO:0051188	12	62	4.01417	0	6	cofactor biosynthesis
	GO:0009108	11	49	4.65589	0	7	coenzyme biosynthesis
	GO:0006725	11	61	3.73998	0	5	aromatic compound metabolism
	GO:0042558	2	4	10.3699	0.027	6	pteridine and derivative metabolism
	GO:0009112	7	22	6.59905	0	6	nucleobase metabolism
	GO:0006206	4	9	9.21773	0.001	7	pyrimidine base metabolism
	GO:0006144	3	13	4.78613	0.027	7	purine base metabolism
	GO:0046112	6	8	15.5549	0	7	nucleobase biosynthesis
	GO:0019438	2	5	8.29595	0.027	6	aromatic compound biosynthesis
	GO:0042559	2	4	10.3699	0.027	7	pteridine and derivative biosynthesis
	GO:0006519	19	163	2.41753	0	5	amino acid and derivative metabolism
	GO:0006575	5	30	3.45665	0.027	6	amino acid derivative metabolism
	GO:0042398	2	5	8.29595	0.027	7	amino acid derivative biosynthesis
	GO:0009308	17	168	2.09868	0.003	5	amine metabolism
	GO:0006520	14	138	2.10405	0.022	6	amino acid metabolism
	GO:0009310	5	41	2.52925	0.048	6	amine catabolism
	GO:0006066	15	85	3.65998	0	5	alcohol metabolism
	GO:0016125	5	18	5.76108	0.002	6	sterol metabolism
	GO:0016126	4	12	6.91329	0.002	7	sterol biosynthesis
	GO:0008204	3	8	7.77746	0.022	7	ergosterol metabolism
	GO:0005996	8	45	3.68709	0.002	6	monosaccharide metabolism
	GO:0019318	8	44	3.77089	0.002	7	hexose metabolism
	GO:0046164	6	23	5.4104	0.001	6	alcohol catabolism
	GO:0046365	6	22	5.65633	0	7	monosaccharide catabolism
	GO:0019725	3	16	3.88873	0.048	4	cell homeostasis
	GO:0006873	3	13	4.78613	0.027	5	cell ion homeostasis
	GO:0030003	3	13	4.78613	0.027	6	cation homeostasis
	GO:0030004	2	6	6.9133	0.048	7	monovalent inorganic cation homeostasis
Molecular function	GO:0005215	29	408	1.58796	0.008	2	transporter activity
	GO:0015075	15	147	2.27968	0.002	3	ion transporter activity
	GO:0008324	13	121	2.40026	0.003	4	cation transporter activity
	GO:0015077	11	43	5.71512	0	5	monovalent inorganic cation transporter activity
	GO:0015078	11	39	6.30128	0	6	hydrogen ion transporter activity
	GO:0046933	9	20	10.0534	0	7	hydrogen-transporting ATP synthase activity\, rotational mechanism
	GO:0005386	17	130	2.9215	0	3	carrier activity
	GO:0015399	11	70	3.51071	0	4	primary active transporter activity
	GO:0015405	10	57	3.91946	0	5	P-P-bond-hydrolysis-driven transporter activity
	GO:0043492	11	117	2.10043	0.016	3	ATPase activity\, coupled to movement of substances
	GO:0019829	8	27	6.61953	0	6	cation-transporting ATPase activity
	GO:0046961	8	19	9.4067	0	7	hydrogen-transporting ATPase activity\, rotational mechanism
	GO:0008553	3	7	9.57468	0.003	7	hydrogen-exporting ATPase activity\, phosphorylative mechanism
	GO:0045182	7	55	2.84339	0.012	2	translation regulator activity
	GO:0005198	20	177	2.5244	0	2	structural molecule activity
	GO:0003735	17	95	3.99785	0	3	structural constituent of ribosome
	GO:0003824	117	2325	1.12425	0.026	2	catalytic activity
	GO:0004372	2	6	7.44697	0.028	6	glycine hydroxymethyltransferase activity
	GO:0016769	3	15	4.46818	0.028	4	transferase activity\, transferring nitrogenous groups
	GO:0008483	3	15	4.46818	0.028	5	transaminase activity
	GO:0016765	6	34	3.94251	0.004	4	transferase activity\, transferring alkyl or aryl (other than methyl) groups
	GO:0046912	3	10	6.70227	0.009	5	transferase activity\, transferring acyl groups\, acyl groups converted into alkyl on transfer
	GO:0004108	2	5	8.93636	0.019	6	citrate (Si)-synthase activity
	GO:0003878	2	2	22.3409	0.002	6	ATP citrate synthase activity
	GO:0016491	37	377	2.19261	0	3	oxidoreductase activity
	GO:0016639	2	2	22.3409	0.002	5	oxidoreductase activity\, acting on the CH-NH2 group of donors\, NAD or NADP as acceptor
	GO:0016645	3	11	6.09298	0.012	4	oxidoreductase activity\, acting on the CH-NH group of donors
	GO:0016646	3	10	6.70227	0.009	5	oxidoreductase activity\, acting on the CH-NH group of donors\, NAD or NADP as acceptor
	GO:0016627	4	22	4.06198	0.016	4	oxidoreductase activity\, acting on the CH-CH group of donors
	GO:0016903	5	22	5.07748	0.003	4	oxidoreductase activity\, acting on the aldehyde or oxo group of donors
	GO:0016620	4	16	5.58523	0.005	5	oxidoreductase activity\, acting on the aldehyde or oxo group of donors\, NAD or NADP as acceptor
	GO:0016667	2	6	7.44697	0.028	4	oxidoreductase activity\, acting on sulfur group of donors
	GO:0016668	2	4	11.1705	0.012	5	oxidoreductase activity\, acting on sulfur group of donors\, NAD or NADP as acceptor
	GO:0016616	7	73	2.14228	0.045	5	oxidoreductase activity\, acting on the CH-OH group of donors\, NAD or NADP as acceptor
	GO:0016829	11	82	2.99695	0.001	3	lyase activity
	GO:0016835	4	26	3.43706	0.028	4	carbon-oxygen lyase activity
	GO:0016830	7	29	5.39263	0	4	carbon-carbon lyase activity
	GO:0016831	5	22	5.07748	0.003	5	carboxy-lyase activity
	GO:0004611	2	4	11.1705	0.012	6	phosphoenolpyruvate carboxykinase activity
	GO:0004612	2	2	22.3409	0.002	7	phosphoenolpyruvate carboxykinase (ATP) activity
	GO:0016863	2	3	14.8939	0.007	5	intramolecular oxidoreductase activity\, transposing C=C bonds
	GO:0008234	6	57	2.35167	0.042	5	cysteine-type peptidase activity
	GO:0019238	2	4	11.1705	0.012	6	cyclohydrolase activity
	GO:0016812	2	5	8.93636	0.019	5	hydrolase activity\, acting on carbon-nitrogen (but not peptide) bonds\, in cyclic amides
	GO:0016820	11	119	2.06513	0.018	5	hydrolase activity\, acting on acid anhydrides\, catalyzing transmembrane movement of substances
	GO:0042626	11	117	2.10043	0.016	6	ATPase activity\, coupled to transmembrane movement of substances
	GO:0042625	10	49	4.55937	0	7	ATPase activity\, coupled to transmembrane movement of ions
	GO:0008135	7	55	2.84339	0.012	4	translation factor activity\, nucleic acid binding
Cellular component	GO:0000221	2	3	12.0441	0.018	7	hydrogen-transporting ATPase V1 domain
	GO:0016469	10	23	7.85486	0	6	proton-transporting two-sector ATPase complex
	GO:0005622	112	1844	1.09729	0.044	3	intracellular
	GO:0030529	21	168	2.25827	0.001	4	ribonucleoprotein complex
	GO:0005737	92	1043	1.59356	0	4	cytoplasm
	GO:0005773	8	52	2.77941	0.018	5	vacuole
	GO:0005774	3	8	6.77482	0.018	6	vacuolar membrane
	GO:0016471	3	5	10.8397	0.004	7	hydrogen-translocating V-type ATPase complex
	GO:0005840	18	113	2.8778	0	5	ribosome
	GO:0015934	4	20	3.61324	0.04	6	large ribosomal subunit
	GO:0005739	28	261	1.93813	0.001	5	mitochondrion
	GO:0005829	17	141	2.17819	0.004	5	cytosol
