# Supplementary material for: STATc is a key regulator of the transcriptional response to hyperosmotic shock
Source: BMC Genomics. 2007 May 21;8:123. doi: 10.1186/1471-2164-8-123 (PMC1888708; doi:10.1186/1471-2164-8-123)
Supplement: Additional file 4 — STATc-regulated genes. Complete list of STATc-regulated genes (clusters 4 and 7 of Fig. 5A). The table lists the dictyBase ID, the gene name, the annotation and the differential expression in the three comparisons. [file 1471-2164-8-123-S4.xls]

## Sheet: Cluster 4 and 7
Additional file 4. STATc-regulated genes
	dictyBaseID	Gene name	Annotation	Differential Expression
				WT treated vs WT untreated	RIC treated vs STATc- treated	STATc- treated vs STATc- untreated
Cluster 4_STATc downregulated genes	DDB0167206	hspK	heat shock protein Hsp20 domain-containing protein, putative alpha-crystallin-type heat shock protein	0.249963	0.560591	1.00972
	DDB0168292	JC2V2_0_02884	N/A	0.604036	0.618582	1.43879
	DDB0168979	JC2V2_0_00857	NAPC PROTEIN. 6/101	0.282512	0.36693	4.76811
	DDB0169046	hspG7	heat shock protein Hsp20 domain-containing protein	0.485808	0.365743	5.29466
	DDB0169069	geneDDB0233455	unknown	0.868171	0.662609	1.51283
	DDB0169112	geneDDB0233966	NAD-dependent epimerase/dehydratase family protein	0.718398	0.369567	2.88685
	DDB0169207	hspG12	heat shock protein Hsp20 domain-containing protein, putative alpha-crystallin-type heat shock protein	0.586829	0.646878	2.61691
	DDB0169506	gtr2	alpha amylase domain-containing protein, starch synthase-like protein	0.619763	0.591619	0.818977
	DDB0183840	grlE	G-protein-coupled receptor (GPCR) family protein, GABA-B receptor-like protein, metabotropic glutamate receptor-like protein	0.649188	0.764581	1.65899
	DDB0184099	BEC6V2_0_00331	N/A	0.526523	0.441718	0.969344
	DDB0185070	vatE	vacuolar H+-ATPase E subunit	0.442409	0.655981	1.07196
	DDB0185092	cprE	cysteine proteinase 5 precursor	0.606978	0.568996	0.899555
	DDB0186591	BC4V2_0_01344	N/A	0.632131	0.771617	1.52049
	DDB0188183	geneDDB0231511	pantoate-beta-alanine ligase	0.754737	0.407662	2.04776
	DDB0188843	BC5V2_0_01553	Physaropepsin.	0.540197	0.556104	0.717373
	DDB0191201	cahA	carbonic anhydrase	0.627248	0.537049	0.95183
	DDB0191230	abcG3	ABC transporter G family protein	0.424766	0.807024	1.86852
	DDB0191399	gchA	GTP cyclohydrolase I	0.426931	0.432861	0.597746
	DDB0191419	vatC	H(+)-transporting ATPase	0.368384	0.59923	0.871328
	DDB0191505	vacA	vacuolin A, prohibitin domain-containing protein	0.481931	0.644454	1.29431
	DDB0191624	BEC6V2_0_00501	CG14997 protein (GH04863p).	0.505977	0.624736	1.71752
	DDB0191799	BEC6V2_0_01028	N/A	0.633769	0.643238	1.46769
	DDB0192069	slc25a3	mitochondrial substrate carrier family protein	0.461715	0.507507	0.968357
	DDB0201563	vatA	vacuolar H+-ATPase A subunit	0.473012	0.629836	0.778814
	DDB0201696	JC1V2_0_01042	N/A	0.741529	0.443605	1.74488
	DDB0204332	JC3V2_0_00030	N/A	0.597751	0.633391	1.5213
	DDB0205223	JC3V2_0_01326	Putative COQ7 ISOLOGUE.	0.635148	0.607474	0.848039
	DDB0206429	geneDDB0233838	peptidase C1A family protein, papain family cysteine protease, cathepsin Z-like protein	0.54482	0.604401	1.10833
	DDB0215000	forB	actin binding protein, formin homology domain-containing protein	0.56479	0.604937	0.691914
	DDB0215251	JC3V2_0_01545	N/A	0.569003	0.63069	0.821351
	DDB0215363	alrA	aldehyde reductase, aldo-keto reductase	0.63977	0.666083	3.12696
	DDB0215380	ponA	ponticulin, actin binding protein	0.587961	0.658228	1.619
	DDB0215391	rps2	ribosomal protein S2	0.730796	0.598685	1.16388
	DDB0216215	vatM	vacuolar proton ATPase 100-kDa subunit, vacuolar ATPase transmembrane subunit	0.566447	0.551963	1.05248
	DDB0216933	JC2V2_0_00383	Similar to H+-transporting ATPase.	0.444724	0.61582	0.805222
	DDB0217183	JC2V2_0_01222	N/A	0.491084	0.599162	0.898899
	DDB0217706	JC2V2_0_02321	N/A	0.453985	0.395174	1.42483
	DDB0218116	JC3V2_0_00440	N/A	0.636648	0.605677	0.847025
	DDB0219879	BEC6V2_0_01227	N/A	0.549908	0.545229	0.754352
	DDB0230025	rps8	40S ribosomal protein S8	0.586308	0.612752	0.899602
	DDB0230068	geneDDB0230068	putative fatty acid synthase	0.466567	0.492194	0.895379
	DDB0231286	alrE	aldo-keto reductase	0.461381	0.636972	3.6077
	DDB0231294	idhB	isocitrate dehydrogenase (NAD+), isocitrate dehydrogenase (NAD+) beta subunit	0.586793	0.436058	0.89568
	DDB0231311	maspS	aspartyl-tRNA synthetase, aspartate-tRNA ligase, putative mitochondrial aspartyl-tRNA synthetase, putative mitochondrial aspartate-tRNA ligase	0.610937	0.635508	1.79835
	DDB0231429	geneDDB0231429	putative glutathione transferase, putative glutathione S-transferase	0.552955	0.690651	2.9807
Cluster 7_STATc upregulated genes	DDB0167523	JC2V2_0_01949	HYPOTHETICAL 18.9 KDA PROTEIN (FRAGMENT). 6/101	1.81099	2.52479	1.13468
	DDB0167628	JC2V2_0_01837	N/A	4.24017	4.80658	2.05796
	DDB0167826	JC2V2_0_01626	N/A	4.21091	5.9196	2.43606
	DDB0168264	JC2V2_0_02928	K08H10.2A PROTEIN. 6/100	7.10326	8.39059	1.0748
	DDB0168312	JC2V2_0_02905	N/A	6.16186	3.414	1.60696
	DDB0169222	JC2V2_0_03182	N/A	2.36792	1.87238	1.4206
	DDB0183957	gnrB	gelsolin-related protein	1.75597	2.10788	0.918678
	DDB0185031	ctxB	cortexillin II	1.93155	3.97078	0.588826
	DDB0185034	csbA	12 kDa protein, contact sites B protein	1.90288	5.30579	0.973362
	DDB0185086	myoK	myosin IK, unconventional myosin heavy chain	1.77153	2.06969	1.01207
	DDB0185093	csbB	12 kDa protein, contact sites B protein	1.8796	4.24886	1.10874
	DDB0185106	ionA	Sodium/potassium-transporting ATPase alpha-4 chain	1.59248	2.12317	0.981748
	DDB0185120	rtoA	unknown	15.2714	10.1836	0.995757
	DDB0185328	sodB	superoxide dismutase	2.7358	3.20305	0.707168
	DDB0185565	cbpB	calcium-binding protein	1.89069	1.87876	1.0575
	DDB0185907	slc25a11	Putative mitochondrial dicarboxylate carrier protein.	2.7229	2.2927	1.09354
	DDB0186292	tpsB	glycosyltransferase, alpha,alpha-trehalose-phosphate synthase, trehalose-phosphatase, trehalose-6-phosphate synthase	2.70641	1.70565	1.0113
	DDB0186419	BC4V2_0_01174	AgCP15225 (Fragment).	2.06872	3.13613	1.10435
	DDB0186750	BC4V2_0_01508	N/A	9.14241	4.32314	1.05653
	DDB0186806	BC4V2_0_01586	N/A	1.50169	1.53955	1.38221
	DDB0187157	geneDDB0233529	IPT/TIG domain-containing protein	2.1158	1.50145	0.90207
	DDB0187671	BC5V2_0_00334	N/A	14.7478	3.20264	0.943217
	DDB0187698	geneDDB0232214	DENN domain-containing protein	1.73023	2.01877	0.869433
	DDB0187733	BC5V2_0_00399	N/A	2.02291	1.58707	1.30362
	DDB0188380	sevA	severin	1.96848	1.63494	1.28745
	DDB0188438	geneDDB0233095	P-type ATPase, Ca2+-ATPase	2.03522	1.56867	1.18812
	DDB0188524	geneDDB0231588	unknown	2.34301	1.61178	1.39497
	DDB0188646	BC5V2_0_01348	Serine:pyruvate/alanine:glyoxylate aminotransferase (EC 2.6.1.44).	1.62837	2.56747	0.695388
	DDB0188759	BC5V2_0_01464	N/A	1.8545	6.53126	0.495912
	DDB0188936	BC5V2_0_01644	N/A	3.21714	1.91786	1.39431
	DDB0188987	BC5V2_0_01697	N/A	2.71503	2.35319	1.1497
	DDB0190220	JC1V2_0_01059	ENSANGP00000010783 (Fragment).	1.52215	3.62937	1.05221
	DDB0190241	geneDDB0232207	pyrroline-5-carboxylate reductase, PCA reductase	7.50767	4.94307	2.0035
	DDB0190330	abnB	actobindin	1.92253	9.51504	1.64546
	DDB0190830	JC1V2_0_01708	N/A	2.55574	3.05587	0.886367
	DDB0191103	ctxA	actin binding protein, actin bundling protein, cortexillin I	2.39634	5.18436	0.951883
	DDB0191109	pmpA	putative membrane protein	2.66319	3.69835	1.74688
	DDB0191111	sigJ	unknown	27.6498	5.93124	2.04874
	DDB0191112	tipC	unknown	3.75268	1.79381	1.03707
	DDB0191116	dstB	signal transducer and activator of transcription (STAT) family protein	1.75085	1.93563	1.04735
	DDB0191122	celB	cellulase 270-11, cellulose binding protein	15.3349	2.73609	1.29684
	DDB0191171	cplA	calpain-like cysteine protease	1.96756	3.10158	0.931468
	DDB0191252	dct	dynacortin	3.52349	4.03328	0.914714
	DDB0191266	mftA	carrier protein RIM	2.16628	1.72031	1.21796
	DDB0191348	pgmA	phosphoglucomutase A	1.53535	1.80433	0.943854
	DDB0191353	sigI	CBS (cystathionine-beta-synthase) domain-containing protein	6.95765	3.48008	1.2317
	DDB0191392	sigG	unknown	6.50253	11.0169	1.21025
	DDB0191437	rgaA	RasGTPase-activating protein, IQGAP-related protein	1.78937	4.96388	0.795836
	DDB0191769	rtnlc	reticulon family protein	2.44581	2.21854	1.19239
	DDB0192189	BEC6V2_0_01349	N/A	15.8786	9.04667	1.083
	DDB0201567	limD	LIM domain-containing protein	1.57955	2.13534	1.0626
	DDB0201767	JC1V2_0_01222	AT4g38220/F20D10_340.	1.62986	1.78282	1.0515
	DDB0202233	JC1V2_0_00622	Cellobiohydrolase I.	9.79614	3.11202	1.06373
	DDB0202654	JC2V2_0_02921	N/A	1.56103	2.15734	0.878449
	DDB0203727	JC2V2_0_00620	Similar to cell wall biosynthesis kinase; Cbk1p.	10.8618	8.85489	1.02372
	DDB0204016	gpt10	putative glycophosphotransferase	1.66743	1.88108	1.07704
	DDB0204785	prlA	proliferation associated protein	2.04708	2.92824	0.961907
	DDB0204945	JC3V2_0_02472	Alpha amylase family protein.	4.32412	3.82347	0.9819
	DDB0205008	JC3V2_0_02527	Acetylornitine deacetylase.	2.86071	1.97107	1.28659
	DDB0205140	JC3V2_0_02143	N/A	3.54612	2.66405	1.03194
	DDB0205259	JC3V2_0_02183	N/A	2.80518	2.19489	1.47143
	DDB0205717	geneDDB0233566	unknown	2.06931	2.32527	0.991989
	DDB0206314	geneDDB0233504	putative transmembrane protein	3.61843	2.79928	1.27627
	DDB0214826	racI	Rho GTPase	2.42687	2.79878	0.954723
	DDB0214986	ptpC	protein tyrosine phosphatase, phosphotyrosine phosphatase ptp3	1.92802	2.15657	1.0551
	DDB0214996	forA	actin binding protein, formin homology domain-containing protein	2.10509	2.03663	1.08245
	DDB0215256	JC3V2_0_01549	N/A	1.62707	3.44349	1.10035
	DDB0215256	JC3V2_0_01549	N/A	1.62707	3.44349	1.10035
	DDB0215378	dstC	signal transducer and activator of transcription (STAT) family protein, transcriptional repressor	4.74085	8.84135	0.509383
	DDB0215392	myoA	myosin IA heavy chain	1.74632	2.1017	0.945803
	DDB0216065	geneDDB0232012	unknown	4.47075	2.73578	1.2641
	DDB0216653	JC1V2_0_01097	N/A	1.67371	1.70906	1.20272
	DDB0217297	JC2V2_0_01336	N/A	3.42449	1.97169	1.32637
	DDB0217300	JC2V2_0_01339	N/A	2.22969	1.78498	1.38076
	DDB0217375	JC2V2_0_01414	N/A	2.30844	2.41681	1.22492
	DDB0217489	geneDDB0233813	WD40-like domain-containing protein	1.9507	1.58843	0.762349
	DDB0217773	geneDDB0234111	Similar to mitochondrial carrier protein family; protein id: At1g14560.1.	3.75449	2.61779	1.03312
	DDB0217917	geneDDB0233528	doublecortin domain-containing protein	1.67348	2.13278	1.02857
	DDB0218006	JC2V2_0_03276	N/A	3.42203	2.9599	0.959368
	DDB0218071	JC3V2_0_00192	N/A	2.25959	1.51107	1.00981
	DDB0218072	JC3V2_0_00193	N/A	2.67313	1.50539	1.2994
	DDB0218131	geneDDB0231602	CBS (cystathionine-beta-synthase) domain-containing protein	3.72283	1.62876	1.01103
	DDB0218347	JC3V2_0_02092	AgCP9056 (Fragment).	5.4135	5.56344	3.159
	DDB0218469	geneDDB0234208	N/A	2.89936	5.75382	1.60812
	DDB0218583	BC4V2_0_00617	N/A	1.93234	4.428	1.07449
	DDB0218638	BC4V2_0_00930	R02D3.1 protein.	2.37576	2.42807	1.11747
	DDB0218901	BC4V2_0_02119	N/A	1.53823	1.52621	1.16808
	DDB0219248	tpsA	glycosyltransferase, alpha,alpha-trehalose-phosphate synthase, trehalose 6-phosphate synthase, trehalose-phosphatase	4.91256	2.54054	0.98902
	DDB0219701	geneDDB0231589	unknown	9.16947	5.11928	1.00104
	DDB0230093	aatB	aspartate aminotransferase, aspartate transaminase	2.40568	2.83421	1.36601
	DDB0231199	geneDDB0231199	MORN repeat-containing protein, protein kinase, TKL group, tyrosine kinase-like protein	2.00723	1.73927	1.02069
	DDB0231382	geneDDB0231382	unknown	2.39827	2.81448	1.61393
	DDB0231436	geneDDB0231436	glutathione S-transferase domain-containing protein	3.10691	3.16909	1.11948
	DDB0231470	geneDDB0231470	uricase, urate oxidase	2.30457	5.84139	1.22643
	DDB0231471	allC	allantoicase, allantoate amidinohydrolase	8.59701	7.37198	1.53712
