# Supplementary material for: STATc is a key regulator of the transcriptional response to hyperosmotic shock
Source: BMC Genomics. 2007 May 21;8:123. doi: 10.1186/1471-2164-8-123 (PMC1888708; doi:10.1186/1471-2164-8-123)
Supplement: Additional file 5 — Enriched GO terms of STATc-regulated genes. Complete list of enriched biological process, molecular function and cellular component GO terms of STATc-regulated genes in response to hyperosmolarity. [file 1471-2164-8-123-S5.xls]

## Sheet: Cluster 4&7
Additional file 5. List of enriched biological process, molecular function and cellular component GO terms of clusters 4 and 7 of STATc-dependent genes.
Cluster 4	GO_ID	List	Total	Enrichment	P_value	GO_level	GO_Annotation
Biological process	GO:0009058	9	598	2.84211	0.007	4	biosynthesis
	GO:0006811	5	118	8.00178	0	5	ion transport
	GO:0006812	4	102	7.40557	0.007	6	cation transport
	GO:0015672	4	51	14.8111	0	7	monovalent inorganic cation transport
	GO:0006818	4	31	24.3667	0	5	hydrogen transport
	GO:0015992	4	31	24.3667	0	6	proton transport
	GO:0015985	3	21	26.9774	0	7	energy coupled proton transport\, down electrochemical gradient
	GO:0009117	3	94	6.02688	0.023	6	nucleotide metabolism
	GO:0009259	3	45	12.5895	0.006	7	ribonucleotide metabolism
	GO:0009150	3	41	13.8177	0.001	7	purine ribonucleotide metabolism
	GO:0009141	3	32	17.7039	0.001	7	nucleoside triphosphate metabolism
	GO:0006119	3	34	16.6625	0.001	6	oxidative phosphorylation
	GO:0015986	3	21	26.9774	0	7	ATP synthesis coupled proton transport
	GO:0051186	5	116	8.13975	0	5	cofactor metabolism
	GO:0006732	5	102	9.25697	0	6	coenzyme metabolism
	GO:0006752	3	37	15.3115	0.001	7	group transfer coenzyme metabolism
	GO:0046034	3	22	25.7512	0	6	ATP metabolism
	GO:0006754	3	21	26.9774	0	7	ATP biosynthesis
	GO:0044249	9	536	3.17086	0.001	5	cellular biosynthesis
	GO:0009165	3	66	8.58373	0.014	6	nucleotide biosynthesis
	GO:0009260	3	43	13.175	0.006	7	ribonucleotide biosynthesis
	GO:0006164	3	41	13.8177	0.001	7	purine nucleotide biosynthesis
	GO:0009142	3	30	18.8842	0.001	7	nucleoside triphosphate biosynthesis
	GO:0051188	4	62	12.1834	0	6	cofactor biosynthesis
	GO:0009108	4	49	15.4157	0	7	coenzyme biosynthesis
Molecular function	GO:0015075	8	147	5.57256	0.002	3	ion transporter activity
	GO:0008324	5	121	5.41598	0.006	4	cation transporter activity
	GO:0015077	4	43	15.2403	0	5	monovalent inorganic cation transporter activity
	GO:0015078	4	39	16.8034	0	6	hydrogen ion transporter activity
	GO:0046933	3	20	24.575	0	7	hydrogen-transporting ATP synthase activity\, rotational mechanism
	GO:0005386	7	130	7.56154	0	3	carrier activity
	GO:0015399	4	70	9.3619	0.001	4	primary active transporter activity
	GO:0015405	4	57	11.4971	0	5	P-P-bond-hydrolysis-driven transporter activity
	GO:0043492	5	117	7.00142	0.001	3	ATPase activity\, coupled to movement of substances
	GO:0019829	3	27	18.2037	0.001	6	cation-transporting ATPase activity
	GO:0046961	3	19	25.8684	0	7	hydrogen-transporting ATPase activity\, rotational mechanism
	GO:0016820	5	119	6.88375	0.001	5	hydrolase activity\, acting on acid anhydrides\, catalyzing transmembrane movement of substances
	GO:0042626	5	117	7.00142	0.001	6	ATPase activity\, coupled to transmembrane movement of substances
	GO:0042625	4	49	13.3741	0	7	ATPase activity\, coupled to transmembrane movement of ions
Cellular component	GO:0016282	2	39	7	0.032	3	eukaryotic 43S preinitiation complex
	GO:0005615	3	42	9.75	0.01	3	extracellular space
	GO:0016469	4	23	23.7391	0	6	proton-transporting two-sector ATPase complex
	GO:0015935	2	31	8.80645	0.021	6	small ribosomal subunit
	GO:0016283	2	30	9.1	0.021	5	eukaryotic 48S initiation complex
	GO:0005843	2	30	9.1	0.021	7	cytosolic small ribosomal subunit (sensu Eukaryota)
Cluster 7	GO_ID	List	Total	Enrichment	P_value	GO_level	GO_Annotation
Biological process	GO:0006970	2	29	6.87356	0.044	5	response to osmotic stress
	GO:0006807	5	178	2.79963	0.044	4	nitrogen compound metabolism
	GO:0030048	2	6	33.2222	0.002	5	actin filament-based movement
	GO:0042592	2	24	8.30556	0.024	3	homeostasis
	GO:0050801	2	14	14.2381	0.011	4	ion homeostasis
	GO:0031154	3	12	24.9167	0	6	culmination during fruiting body formation
	GO:0006818	2	31	6.43011	0.044	5	hydrogen transport
	GO:0015992	2	31	6.43011	0.044	6	proton transport
	GO:0006800	2	28	7.11905	0.044	5	oxygen and reactive oxygen species metabolism
	GO:0006979	2	20	9.96667	0.018	6	response to oxidative stress
	GO:0009308	5	168	2.96627	0.044	5	amine metabolism
	GO:0006520	4	138	2.88889	0.049	6	amino acid metabolism
	GO:0016043	10	517	1.92779	0.044	4	cell organization and biogenesis
	GO:0006996	7	315	2.21481	0.044	5	organelle organization and biogenesis
	GO:0007032	2	14	14.2381	0.011	6	endosome organization and biogenesis
	GO:0007010	5	154	3.23593	0.018	6	cytoskeleton organization and biogenesis
	GO:0030029	5	90	5.53704	0.003	7	actin filament-based process
	GO:0019725	2	16	12.4583	0.012	4	cell homeostasis
	GO:0006873	2	13	15.3333	0.011	5	cell ion homeostasis
	GO:0030003	2	13	15.3333	0.011	6	cation homeostasis
	GO:0030004	2	6	33.2222	0.002	7	monovalent inorganic cation homeostasis
	GO:0051301	3	63	4.74603	0.044	4	cell division
	GO:0000910	3	56	5.33929	0.018	5	cytokinesis
Molecular function	GO:0016564	2	14	15.1815	0.01	3	transcriptional repressor activity
	GO:0000146	2	7	30.3629	0.003	3	microfilament motor activity
	GO:0016769	2	15	14.1694	0.01	4	transferase activity\, transferring nitrogenous groups
	GO:0008483	2	15	14.1694	0.01	5	transaminase activity
	GO:0008233	5	174	3.05374	0.024	4	peptidase activity
	GO:0008237	4	36	11.8078	0	5	metallopeptidase activity
	GO:0008238	3	31	10.2842	0.004	5	exopeptidase activity
	GO:0008235	3	14	22.7722	0	6	metalloexopeptidase activity
	GO:0016160	2	3	70.8468	0	6	amylase activity
	GO:0004556	2	3	70.8468	0	7	alpha-amylase activity
	GO:0042802	4	10	42.5081	0	4	protein self binding
	GO:0046983	4	25	17.0032	0	4	protein dimerization activity
	GO:0042803	4	8	53.1351	0	5	protein homodimerization activity
	GO:0051219	2	9	23.6156	0.004	4	phosphoprotein binding
	GO:0008092	5	87	6.10749	0.002	4	cytoskeletal protein binding
	GO:0003779	5	79	6.72597	0.001	5	actin binding
	GO:0051015	2	13	16.3493	0.009	6	actin filament binding
Cellular component	GO:0015629	5	106	5.51887	0.002	5	actin cytoskeleton
